# Supplementary material for: Genomic Characterization of a New Biofilm-Forming and Adhesive ST398 Human-Adapted MSSA Lineage Causing Septic Knee Arthritis Following Surgical Reconstruction
Source: Microorganisms. 2021 Feb 2;9(2):305. doi: 10.3390/microorganisms9020305 (PMC7913009; doi:10.3390/microorganisms9020305)
Supplement: Supplementary file 1 [file microorganisms-09-00305-s001.zip]

Archive with 2 entries (2 files):
- Tab S2.xlsx
- Tab S1.xlsx
