# Supplementary material for: Genomic Characterization of a New Biofilm-Forming and Adhesive ST398 Human-Adapted MSSA Lineage Causing Septic Knee Arthritis Following Surgical Reconstruction
Source: Microorganisms. 2021 Feb 2;9(2):305. doi: 10.3390/microorganisms9020305 (PMC7913009; doi:10.3390/microorganisms9020305)
Supplement: Supplementary file 1 [file microorganisms-09-00305-s001.zip › Tab S2.xlsx]

## Sheet: 1M_vs_2M_NODUP_saureus71193
Table S2: HI and MI nsSNPs mapped on the human animal-independent ST398 MSSA NM1 RefGen
Legend:					Reference Genomes: CP003045
AA change: Red = High Impact; Black = Moderate Impact
fs = frameshift; * = stop codon; del = deletion; ins = insertion; ext = extension; ter = terminal
SNP/INDEL	STRAND	LOCUS TAG	OLD LOCUS TAG	PRODUCT	PROTEIN ID	NOTE	GENE	M1.vcf	M2.vcf	AA Change
2964 C A	+	ST398NM01_RS00010	ST398NM01_0002	DNA POLYMERASE III%2C BETA CHAIN	AFH68364.1	-	-	Y	Y	A270E
20413 T C	+	ST398NM01_RS00075	ST398NM01_0015	LSU RIBOSOMAL PROTEIN L9P	AFH68378.1	-	-	Y	Y	F44L
22982 T C	+	ST398NM01_RS00085	ST398NM01_0017	ADENYLOSUCCINATE SYNTHETASE	AFH68380.1	-	-	Y	Y	L181S
33049 T C	+	ST398NM01_RS00125	ST398NM01_0025	5'-NUCLEOTIDASE	AFH68387.1	-	-	Y	Y	M658T
34591 GAAACTAAAAAAAATAGT GAACTAAAAAAAATAGT,GAAACTAAAAAAATAGT	+	ST398NM01_RS00135	ST398NM01_0087	ATP/GTP BINDING PROTEIN	AFH68389.1	-	-	Y	N	T15fs
34628 A G	+	ST398NM01_RS00135	ST398NM01_0087	ATP/GTP BINDING PROTEIN	AFH68389.1	-	-	Y	N	Y26C
36116 A G	+	ST398NM01_RS00135	ST398NM01_0087	ATP/GTP BINDING PROTEIN	AFH68389.1	-	-	Y	N	D522G
36334 T A	+	ST398NM01_RS00135	ST398NM01_0087	ATP/GTP BINDING PROTEIN	AFH68389.1	-	-	Y	N	S595T
36403 A T	+	ST398NM01_RS00135	ST398NM01_0087	ATP/GTP BINDING PROTEIN	AFH68389.1	-	-	Y	N	I618L
36409 G T	+	ST398NM01_RS00135	ST398NM01_0087	ATP/GTP BINDING PROTEIN	AFH68389.1	-	-	Y	N	G620C
36416 A G	+	ST398NM01_RS00135	ST398NM01_0087	ATP/GTP BINDING PROTEIN	AFH68389.1	-	-	N	Y	D622G
36469 T C	+	ST398NM01_RS00135	ST398NM01_0087	ATP/GTP BINDING PROTEIN	AFH68389.1	-	-	N	Y	S640P
37065 G T	+	ST398NM01_RS00140	ST398NM01_0088	TRANSPOSASE	AFH68390.1	-	-	N	Y	E67*
38162 TAAAAAAATTC TAAAAAAAATTC	+	-	ST398NM01_2802	HYPOTHETICAL PROTEIN	AFH68392.1	-	-	Y	N	F20fs
38819 G T	+	ST398NM01_RS00150	ST398NM01_0090	HYPOTHETICAL PROTEIN	AFH68393.1	-	-	Y	N	G195V
39188 T A	+	ST398NM01_RS00155	ST398NM01_0091	HYPOTHETICAL PROTEIN	AFH68394.1	-	-	N	Y	L11I
46362 A T	+	ST398NM01_RS00200	ST398NM01_0101	TRANSCRIPTIONAL REGULATOR%2C TETR FAMILY	AFH68405.1	-	-	N	Y	K117N
46557 A T	+	ST398NM01_RS00200	ST398NM01_0101	TRANSCRIPTIONAL REGULATOR%2C TETR FAMILY	AFH68405.1	-	-	Y	N	L182F
49009 T C	+	ST398NM01_RS00215	ST398NM01_2804	HYPOTHETICAL PROTEIN	AFH68408.1	-	-	N	Y	F26L
49201 G T	+	ST398NM01_RS00220	ST398NM01_0104	PUTATIVE CYTOSOLIC PROTEIN	AFH68409.1	-	-	Y	Y	D17Y
51452 G A	+	ST398NM01_RS00235	ST398NM01_0107	TRANSCRIPTIONAL REGULATOR%2C LYSR FAMILY	AFH68412.1	-	-	N	Y	V19I
53050 A G	+	ST398NM01_RS00240	ST398NM01_0108	PUTATIVE MEMBRANE SPANNING PROTEIN	AFH68413.1	-	-	N	Y	T60A
55161 A G	+	ST398NM01_RS00250	ST398NM01_0110	TRANSCRIPTIONAL REGULATOR%2C TETR FAMILY	AFH68415.1	-	-	Y	N	E90G
55179 G T	+	ST398NM01_RS00250	ST398NM01_0110	TRANSCRIPTIONAL REGULATOR%2C TETR FAMILY	AFH68415.1	-	-	Y	N	R96I
58891 TAAAAAAGAAATT TAAAAAAAGAAATT	+	-	ST398NM01_2805	MEMBRANE LIPOPROTEIN	AFH68419.1	-	-	Y	Y	K147fs
58905 A C	+	-	ST398NM01_2805	MEMBRANE LIPOPROTEIN	AFH68419.1	-	-	N	Y	K149Q
59050 TAAAAGAT TAAAGAT	+	-	ST398NM01_2806	MEMBRANE LIPOPROTEIN	AFH68420.1	-	-	N	Y	R37fs
61274 G C	+	ST398NM01_RS00275	ST398NM01_0115	TRANSCRIPTIONAL REGULATOR%2C ARAC FAMILY	AFH68421.1	-	-	Y	Y	A657P
66316 G T	-	ST398NM01_RS00290	ST398NM01_0118	SODIUM-DEPENDENT PHOSPHATE TRANSPORTER	AFH68424.1	-	-	Y	N	L38I
71858 ACCAGGTTTTTTGTTGTCTTCTTTACCAGGTTTGTTGCCATCTTCTTTGC AC	-	ST398NM01_RS00310	ST398NM01_0122	IMMUNOGLOBULIN G BINDING PROTEIN A PRECURSOR	AFH68428.1	-	-	Y	Y	K388_G403del
71960 TTTT CTTG	-	ST398NM01_RS00310	ST398NM01_0122	IMMUNOGLOBULIN G BINDING PROTEIN A PRECURSOR	AFH68428.1	-	-	Y	Y	KK368NK
74119 G A	-	ST398NM01_RS00315	ST398NM01_0123	STAPHYLOCOCCAL ACCESSORY REGULATOR A	AFH68429.1	-	-	Y	N	R29C
110964 C T	+	ST398NM01_RS00495	ST398NM01_0159	2'%2C3'-CYCLIC-NUCLEOTIDE 2'-PHOSPHODIESTERASE	AFH68463.1	-	-	Y	Y	A346V
111906 A T	+	ST398NM01_RS00500	ST398NM01_0160	PUTATIVE CYTOSOLIC PROTEIN	AFH68464.1	-	-	N	Y	E97V
113442 ACCACAA ACACAA	+	ST398NM01_RS00505	ST398NM01_0161	TRANSCRIPTIONAL REGULATOR	AFH68465.1	-	-	N	Y	P352fs
113450 A G	+	ST398NM01_RS00505	ST398NM01_0161	TRANSCRIPTIONAL REGULATOR	AFH68465.1	-	-	N	Y	K354R
113470 G C	+	ST398NM01_RS00505	ST398NM01_0161	TRANSCRIPTIONAL REGULATOR	AFH68465.1	-	-	Y	N	V361L
113517 CTTTAAG CTTAAG	+	ST398NM01_RS00505	ST398NM01_0161	TRANSCRIPTIONAL REGULATOR	AFH68465.1	-	-	Y	N	F377fs
120578 T C	+	ST398NM01_RS00530	ST398NM01_0166	UDP-N-ACETYLGLUCOSAMINE 4%2C6-DEHYDRATASE	AFH68470.1	-	-	Y	Y	V534A
126121 C G	+	ST398NM01_RS00560	ST398NM01_0172	CAPSULAR POLYSACCHARIDE SYNTHESIS PROTEIN CAP5J	AFH68476.1	-	-	N	Y	A68G
126272 A T	+	ST398NM01_RS00560	ST398NM01_0172	CAPSULAR POLYSACCHARIDE SYNTHESIS PROTEIN CAP5J	AFH68476.1	-	-	N	Y	E118D
126321 G C	+	ST398NM01_RS00560	ST398NM01_0172	CAPSULAR POLYSACCHARIDE SYNTHESIS PROTEIN CAP5J	AFH68476.1	-	-	N	Y	V135L
126942 C T	+	ST398NM01_RS00560	ST398NM01_0172	CAPSULAR POLYSACCHARIDE SYNTHESIS PROTEIN CAP5J	AFH68476.1	-	-	N	Y	P342S
127279 A G	+	ST398NM01_RS00565	ST398NM01_0173	CAPSULAR POLYSACCHARIDE SYNTHESIS PROTEIN CAP5K	AFH68477.1	-	-	N	Y	I85V
127340 T C	+	ST398NM01_RS00565	ST398NM01_0173	CAPSULAR POLYSACCHARIDE SYNTHESIS PROTEIN CAP5K	AFH68477.1	-	-	N	Y	I105T
127373 T A	+	ST398NM01_RS00565	ST398NM01_0173	CAPSULAR POLYSACCHARIDE SYNTHESIS PROTEIN CAP5K	AFH68477.1	-	-	Y	N	I116N
150679 C T	+	ST398NM01_RS00660	ST398NM01_0193	SURFACTIN SYNTHETASE SUBUNIT 2	AFH68496.1	-	-	Y	Y	T1411I
160096 T C	-	ST398NM01_RS00695	ST398NM01_0201	PROLINE-RICH PROTEIN PRECURSOR	AFH68503.1	-	-	N	Y	N305S
161464 TAAAAATG TAAAATG	+	ST398NM01_RS00700	ST398NM01_0202	TRANSCRIPTIONAL REGULATOR%2C TETR FAMILY	AFH68504.1	-	-	Y	N	N96fs
166615 T C	-	ST398NM01_RS00720	ST398NM01_0207	PTS SYSTEM%2C GLUCOSE-SPECIFIC IIABC COMPONENT	AFH68509.1	-	-	Y	Y	N512S
173663 A T	+	ST398NM01_RS00745	ST398NM01_0212	HYPOTHETICAL PROTEIN	AFH68514.1	-	-	Y	N	E142D
173719 G T	+	ST398NM01_RS00745	ST398NM01_0212	HYPOTHETICAL PROTEIN	AFH68514.1	-	-	Y	N	G161V
182737 G C	+	ST398NM01_RS00775	ST398NM01_0218	OPPA	AFH68520.1	-	-	Y	Y	G66A
197831 T C	-	ST398NM01_RS00835	ST398NM01_0230	PUTATIVE MEMBRANE SPANNING PROTEIN	AFH68532.1	-	-	N	Y	I155V
210212 A T	+	ST398NM01_RS00880	ST398NM01_0240	STAPHYLOCOAGULASE PRECURSOR	AFH68541.1	-	-	Y	N	K119I
217174 T G	-	ST398NM01_RS00905	ST398NM01_0243	GLUTARYL-COA DEHYDROGENASE	AFH68544.1	-	-	Y	Y	Q95P
242720 ATGTTGGGGCCCACACCCCAACTTGCATTGCCTGTAGAATTTCTTTTCGAAATTCTCTTT AT	-	-	ST398NM01_2810	NITROGEN REGULATION PROTEIN NIFR3	AFH68569.1	-	-	Y	Y	Q24fs
242789 C T	-	-	ST398NM01_2810	NITROGEN REGULATION PROTEIN NIFR3	AFH68569.1	-	-	Y	Y	G21R
258252 C T	-	ST398NM01_RS01090	ST398NM01_0278	HYPOTHETICAL PROTEIN	AFH68582.1	-	-	Y	Y	A13T
266384 A T	+	ST398NM01_RS01145	ST398NM01_0288	HYPOTHETICAL PROTEIN	AFH68592.1	-	-	N	Y	E88V
266473 C A	+	ST398NM01_RS01145	ST398NM01_0288	HYPOTHETICAL PROTEIN	AFH68592.1	-	-	Y	N	Q118K
286257 T C	+	ST398NM01_RS01215	ST398NM01_0302	HYPOTHETICAL PROTEIN	AFH68606.1	-	-	Y	Y	Y1474H
286992 C G	+	ST398NM01_RS01225	ST398NM01_0304	HYPOTHETICAL PROTEIN	AFH68608.1	-	-	N	Y	D128E
287966 A T	+	ST398NM01_RS01235	ST398NM01_0305	HYPOTHETICAL PROTEIN	AFH68609.1	-	-	Y	N	D191V
288710 G T	+	ST398NM01_RS01240	ST398NM01_0306	HYPOTHETICAL PROTEIN	AFH68610.1	-	-	N	Y	D47Y
289242 A G	+	ST398NM01_RS01240	ST398NM01_0306	HYPOTHETICAL PROTEIN	AFH68610.1	-	-	Y	Y	K224R
289652 G A	+	ST398NM01_RS01245	ST398NM01_0307	HYPOTHETICAL PROTEIN	AFH68611.1	-	-	Y	N	A84T
290197 A T	+	ST398NM01_RS13665	ST398NM01_0308	HYPOTHETICAL PROTEIN	AFH68612.1	-	-	N	Y	K117*
291831 TCA TA	+	ST398NM01_RS01265	ST398NM01_0311	PUTATIVE CYTOSOLIC PROTEIN	AFH68615.1	-	-	Y	N	S83fs
291867 C T	+	ST398NM01_RS01265	ST398NM01_0311	PUTATIVE CYTOSOLIC PROTEIN	AFH68615.1	-	-	N	Y	Q95*
292418 T C	+	ST398NM01_RS01270	ST398NM01_0312	HYPOTHETICAL PROTEIN	AFH68616.1	-	-	N	Y	L31P
314998 A G	+	ST398NM01_RS01375	ST398NM01_0333	LIPASE	AFH68638.1	-	-	Y	Y	S357G
346311 G A	-	ST398NM01_RS01545	ST398NM01_0433	LOW TEMPERATURE REQUIREMENT PROTEIN A	AFH68672.1	-	-	Y	N	H268Y
356514 A T	+	-	ST398NM01_2816	HYPOTHETICAL PROTEIN	AFH68680.1	-	-	N	Y	N101I
358325 C T	+	ST398NM01_RS01590	ST398NM01_0441	MECHANOSENSITIVE ION CHANNEL	AFH68682.1	-	-	Y	Y	R220C
376496 C T	-	ST398NM01_RS01710	ST398NM01_0463	HYPOTHETICAL PROTEIN	AFH68704.1	-	-	Y	Y	R98Q
377350 C A	-	ST398NM01_RS01715	ST398NM01_0464	TRANSCRIPTIONAL REGULATOR	AFH68705.1	-	-	N	Y	G8W
382999 A G	-	ST398NM01_RS01740	ST398NM01_0484	HYPOTHETICAL PROTEIN	AFH68710.1	-	-	Y	N	F140L
383049 T C	-	ST398NM01_RS01740	ST398NM01_0484	HYPOTHETICAL PROTEIN	AFH68710.1	-	-	Y	N	N123S
384351 T C	-	ST398NM01_RS01745	ST398NM01_0485	PHAGE PROTEIN	AFH68711.1	-	-	N	Y	K55E
384946 T C	-	ST398NM01_RS01750	ST398NM01_0486	TRANSPOSASE	AFH68712.1	-	-	Y	N	H80R
385108 T A	-	ST398NM01_RS01750	ST398NM01_0486	TRANSPOSASE	AFH68712.1	-	-	N	Y	K26M
385166 T C	-	ST398NM01_RS01750	ST398NM01_0486	TRANSPOSASE	AFH68712.1	-	-	N	Y	T7A
385487 T A	-	ST398NM01_RS01755	ST398NM01_0487	HYPOTHETICAL PROTEIN	AFH68714.1	-	-	N	Y	K40N
385521 G A	-	ST398NM01_RS01755	ST398NM01_0487	HYPOTHETICAL PROTEIN	AFH68714.1	-	-	N	Y	P29L
399149 T A	+	ST398NM01_RS01825	ST398NM01_0500	TYPE I RESTRICTION-MODIFICATION SYSTEM SPECIFICITY SUBUNIT	AFH68729.1	-	-	N	Y	F314Y
400205 AGGAC AGAC	+	ST398NM01_RS01830	ST398NM01_0501	EXOTOXIN	AFH68730.1	-	-	N	Y	G140fs
400429 T C	+	ST398NM01_RS01830	ST398NM01_0501	EXOTOXIN	AFH68730.1	-	-	N	Y	I214T
403426 G A	+	ST398NM01_RS01845	ST398NM01_0504	MEMBRANE LIPOPROTEIN	AFH68733.1	-	-	N	Y	D232N
403456 A G	+	ST398NM01_RS01845	ST398NM01_0504	MEMBRANE LIPOPROTEIN	AFH68733.1	-	-	N	Y	K242E
405961 TAAAAAGAAAATATAT TAAAAAAGAAAATATAT	+	ST398NM01_RS01860	ST398NM01_0507	MEMBRANE LIPOPROTEIN	AFH68736.1	-	-	Y	Y	K245fs
407640 C A	+	ST398NM01_RS01870	ST398NM01_0114	MEMBRANE LIPOPROTEIN	AFH68739.1	-	-	N	Y	F249L
407819 C G	+	ST398NM01_RS01875	ST398NM01_0512	MEMBRANE LIPOPROTEIN	AFH68740.1	-	-	N	Y	S4*
408271 G A	+	ST398NM01_RS01875	ST398NM01_0512	MEMBRANE LIPOPROTEIN	AFH68740.1	-	-	Y	N	E155K
410619 GAAAAAATTAATAG GAAAAAAATTAATAG	+	ST398NM01_RS01890	ST398NM01_0515	HYPOTHETICAL PROTEIN	AFH68743.1	-	-	Y	Y	L102fs
411152 ATGTTT AT	-	-	ST398NM01_0516	HYPOTHETICAL PROTEIN	AFH68744.1	-	-	Y	Y	N22fs
417823 G T	+	ST398NM01_RS01915	ST398NM01_0519	HYPOTHETICAL PROTEIN	AFH68749.1	-	-	Y	Y	C732F
419350 C T	-	ST398NM01_RS13730	ST398NM01_0521	HYPOTHETICAL PROTEIN	AFH68751.1	-	-	Y	Y	G55E
421486 A G	+	ST398NM01_RS01940	ST398NM01_0524	SODIUM/NEUROTRANSMITTER SYMPORTER FAMILY PROTEIN	AFH68754.1	-	-	Y	Y	S41G
429819 C T	+	ST398NM01_RS01980	ST398NM01_0532	PHOSPHOHYDROLASE (MUTT/NUDIX FAMILY PROTEIN)	AFH68762.1	-	-	Y	Y	P34L
458174 A G	+	ST398NM01_RS02100	ST398NM01_0550	DNA POLYMERASE III%2C DELTA' SUBUNIT	AFH68779.1	-	-	Y	Y	E108G
482539 A G	+	ST398NM01_RS02240	ST398NM01_0575	TILS	AFH68805.1	-	-	N	Y	Q217R
487768 A T	+	ST398NM01_RS02260	ST398NM01_0579	BETA-CYANO-L-ALANINE SYNTHASE	AFH68809.1	-	-	Y	Y	I137L
507520 T A	+	-	ST398NM01_2825	HYPOTHETICAL PROTEIN	AFH68817.1	-	-	N	Y	L33*
517554 A G	+	ST398NM01_RS02415	ST398NM01_0603	GLUTAMYL-TRNA SYNTHETASE	AFH68825.1	-	-	Y	Y	S186G
521120 G A	+	ST398NM01_RS02430	ST398NM01_0606	HYPOTHETICAL PROTEIN	AFH68828.1	-	-	Y	Y	A71T
550817 T C	-	ST398NM01_RS02560	ST398NM01_0632	DEOXYGUANOSINE KINASE	AFH68855.1	-	-	N	Y	N78D
554707 A G	+	ST398NM01_RS02580	ST398NM01_0636	FIBRONECTIN-BINDING PROTEIN	AFH68859.1	-	-	N	Y	D378G
556009 G A	+	ST398NM01_RS02580	ST398NM01_0636	FIBRONECTIN-BINDING PROTEIN	AFH68859.1	-	-	Y	Y	G812D
556312 C T	+	ST398NM01_RS02580	ST398NM01_0636	FIBRONECTIN-BINDING PROTEIN	AFH68859.1	-	-	Y	Y	A913V
559076 G T	+	ST398NM01_RS02585	ST398NM01_0637	FIBRONECTIN-BINDING PROTEIN	AFH68860.1	-	-	Y	Y	G741V
560365 T A	+	ST398NM01_RS02585	ST398NM01_0637	FIBRONECTIN-BINDING PROTEIN	AFH68860.1	-	-	N	Y	S1171T
560670 CTCAGACAGCGACTCAGATTCAGATAGCGATTCGGATTCAGATAGTGACTCAGATT CTCGGATAGCGACTCAGATTCAGATAGCGATTCAGACTCAGACAGTGATTCAGACTCT	+	ST398NM01_RS02585	ST398NM01_0637	FIBRONECTIN-BINDING PROTEIN	AFH68860.1	-	-	N	Y	S1281_D1298del
564268 T A	+	ST398NM01_RS02590	ST398NM01_2827	FIBRONECTIN-BINDING PROTEIN	AFH68861.1	-	-	Y	Y	S966R
564412 T A C	+	ST398NM01_RS02590	ST398NM01_2827	FIBRONECTIN-BINDING PROTEIN	AFH68861.1	-	-	Y	Y	S1014R
567944 C A	-	ST398NM01_RS02600	ST398NM01_0640	POLY(GLYCEROL-PHOSPHATE) ALPHA-GLUCOSYLTRANSFERASE	AFH68863.1	-	-	N	Y	E17D
575562 TAATAAAAAACAT TATAAAAAACAT	+	-	ST398NM01_2828	HYPOTHETICAL PROTEIN	AFH68872.1	-	-	N	Y	I50fs
575626 G T	+	-	ST398NM01_2828	HYPOTHETICAL PROTEIN	AFH68872.1	-	-	Y	N	R70S
575637 T C	+	-	ST398NM01_2828	HYPOTHETICAL PROTEIN	AFH68872.1	-	-	Y	N	L74P
575645 A T	+	-	ST398NM01_2828	HYPOTHETICAL PROTEIN	AFH68872.1	-	-	N	Y	I77L
586235 TT AA	-	ST398NM01_RS02705	ST398NM01_0661	CHLORITE O2-LYASE	AFH68886.1	-	-	Y	Y	KN112NY
596598 CTTGTA TTCGTG	+	ST398NM01_RS02760	ST398NM01_0671	PUTATIVE MEMBRANE SPANNING PROTEIN	AFH68896.1	-	-	Y	Y	LV33FV
596641 G A	+	ST398NM01_RS02760	ST398NM01_0671	PUTATIVE MEMBRANE SPANNING PROTEIN	AFH68896.1	-	-	N	Y	R47K
596829 T C	+	ST398NM01_RS02760	ST398NM01_0671	PUTATIVE MEMBRANE SPANNING PROTEIN	AFH68896.1	-	-	N	Y	C110R
596866 TAAAATTG TAAATTG	+	ST398NM01_RS02760	ST398NM01_0671	PUTATIVE MEMBRANE SPANNING PROTEIN	AFH68896.1	-	-	Y	N	K123fs
597064 T C	+	ST398NM01_RS02760	ST398NM01_0671	PUTATIVE MEMBRANE SPANNING PROTEIN	AFH68896.1	-	-	N	Y	F188S
597246 A G	+	ST398NM01_RS02765	ST398NM01_0672	PUTATIVE MEMBRANE SPANNING PROTEIN	AFH68897.1	-	-	Y	Y	K18R
597251 GGTGATG AATAATC	+	ST398NM01_RS02765	ST398NM01_0672	PUTATIVE MEMBRANE SPANNING PROTEIN	AFH68897.1	-	-	Y	Y	GDE20NNQ
597265 A C	+	ST398NM01_RS02765	ST398NM01_0672	PUTATIVE MEMBRANE SPANNING PROTEIN	AFH68897.1	-	-	Y	Y	L24F
597269 G A	+	ST398NM01_RS02765	ST398NM01_0672	PUTATIVE MEMBRANE SPANNING PROTEIN	AFH68897.1	-	-	Y	Y	V26I
597286 CTGGTTA TTGGATT	+	ST398NM01_RS02765	ST398NM01_0672	PUTATIVE MEMBRANE SPANNING PROTEIN	AFH68897.1	-	-	Y	Y	TWL31TWI
597297 TATTTC ATTTTT	+	ST398NM01_RS02765	ST398NM01_0672	PUTATIVE MEMBRANE SPANNING PROTEIN	AFH68897.1	-	-	Y	Y	LFL35YFF
597322 A T	+	ST398NM01_RS02765	ST398NM01_0672	PUTATIVE MEMBRANE SPANNING PROTEIN	AFH68897.1	-	-	Y	Y	L43F
597351 AAA GAG	+	ST398NM01_RS02765	ST398NM01_0672	PUTATIVE MEMBRANE SPANNING PROTEIN	AFH68897.1	-	-	Y	Y	KK53RE
597364 CGA AAG	+	ST398NM01_RS02765	ST398NM01_0672	PUTATIVE MEMBRANE SPANNING PROTEIN	AFH68897.1	-	-	Y	Y	DD57ES
597399 C T	+	ST398NM01_RS02765	ST398NM01_0672	PUTATIVE MEMBRANE SPANNING PROTEIN	AFH68897.1	-	-	Y	Y	A69V
597408 C T	+	ST398NM01_RS02765	ST398NM01_0672	PUTATIVE MEMBRANE SPANNING PROTEIN	AFH68897.1	-	-	Y	Y	P72L
597725 ATTGGTTGGTTGGTA ATTGGTTGGTA	+	ST398NM01_RS02765	ST398NM01_0672	PUTATIVE MEMBRANE SPANNING PROTEIN	AFH68897.1	-	-	Y	Y	L181fs
597810 C A	+	ST398NM01_RS02770	ST398NM01_0679	HYPOTHETICAL PROTEIN	AFH68898.1	-	-	Y	Y	L6I
597816 C T	+	ST398NM01_RS02770	ST398NM01_0679	HYPOTHETICAL PROTEIN	AFH68898.1	-	-	Y	Y	R8W
597830 TGG CGAT	+	ST398NM01_RS02770	ST398NM01_0679	HYPOTHETICAL PROTEIN	AFH68898.1	-	-	Y	Y	G13fs
597847 CTGCA TTGTG	+	ST398NM01_RS02770	ST398NM01_0679	HYPOTHETICAL PROTEIN	AFH68898.1	-	-	Y	Y	TA18IV
597858 A G	+	ST398NM01_RS02770	ST398NM01_0679	HYPOTHETICAL PROTEIN	AFH68898.1	-	-	Y	Y	I22V
597864 G A	+	ST398NM01_RS02770	ST398NM01_0679	HYPOTHETICAL PROTEIN	AFH68898.1	-	-	Y	Y	A24T
597881 G T	+	ST398NM01_RS02770	ST398NM01_0679	HYPOTHETICAL PROTEIN	AFH68898.1	-	-	Y	Y	W29C
597888 CAAAAAAATGAAT CAAAAAATGAAT	+	ST398NM01_RS02770	ST398NM01_0679	HYPOTHETICAL PROTEIN	AFH68898.1	-	-	Y	Y	N34fs
598142 G A	+	ST398NM01_RS02775	ST398NM01_0680	PUTATIVE MEMBRANE SPANNING PROTEIN	AFH68899.1	-	-	Y	Y	V27I
598224 A G	+	ST398NM01_RS02775	ST398NM01_0680	PUTATIVE MEMBRANE SPANNING PROTEIN	AFH68899.1	-	-	Y	Y	K54R
598231 T G	+	ST398NM01_RS02775	ST398NM01_0680	PUTATIVE MEMBRANE SPANNING PROTEIN	AFH68899.1	-	-	Y	Y	D56E
598245 A G	+	ST398NM01_RS02775	ST398NM01_0680	PUTATIVE MEMBRANE SPANNING PROTEIN	AFH68899.1	-	-	Y	Y	N61S
598298 G A	+	ST398NM01_RS02775	ST398NM01_0680	PUTATIVE MEMBRANE SPANNING PROTEIN	AFH68899.1	-	-	Y	Y	A79T
598451 C A	+	ST398NM01_RS02775	ST398NM01_0680	PUTATIVE MEMBRANE SPANNING PROTEIN	AFH68899.1	-	-	Y	Y	P130T
598460 G A	+	ST398NM01_RS02775	ST398NM01_0680	PUTATIVE MEMBRANE SPANNING PROTEIN	AFH68899.1	-	-	Y	Y	E133K
598504 T A	+	ST398NM01_RS02775	ST398NM01_0680	PUTATIVE MEMBRANE SPANNING PROTEIN	AFH68899.1	-	-	N	Y	C147*
598523 A G	+	ST398NM01_RS02775	ST398NM01_0680	PUTATIVE MEMBRANE SPANNING PROTEIN	AFH68899.1	-	-	Y	Y	I154V
598527 TAT TTTTAAT	+	ST398NM01_RS02775	ST398NM01_0680	PUTATIVE MEMBRANE SPANNING PROTEIN	AFH68899.1	-	-	Y	Y	L155fs
598531 TGGCGGATTGACTATGCTATTCCTAG TTTTGGACAGTGGTTTTCTCAT	+	ST398NM01_RS02775	ST398NM01_0680	PUTATIVE MEMBRANE SPANNING PROTEIN	AFH68899.1	-	-	Y	Y	G157fs
598577 CAC TAT	+	ST398NM01_RS02775	ST398NM01_0680	PUTATIVE MEMBRANE SPANNING PROTEIN	AFH68899.1	-	-	Y	Y	H172Y
598601 A G	+	ST398NM01_RS02775	ST398NM01_0680	PUTATIVE MEMBRANE SPANNING PROTEIN	AFH68899.1	-	-	Y	Y	T180A
598610 GCAGTT ACAGCA	+	ST398NM01_RS02775	ST398NM01_0680	PUTATIVE MEMBRANE SPANNING PROTEIN	AFH68899.1	-	-	Y	Y	AV183TA
598667 T C	+	ST398NM01_RS02775	ST398NM01_0680	PUTATIVE MEMBRANE SPANNING PROTEIN	AFH68899.1	-	-	Y	Y	Y202H
600007 C T	-	-	ST398NM01_2830	HYPOTHETICAL PROTEIN	AFH68901.1	-	-	Y	Y	S21N
608363 T A	+	ST398NM01_RS02830	ST398NM01_0689	ENDONUCLEASE III	AFH68910.1	-	-	Y	N	F204I
611940 G T	+	ST398NM01_RS02850	ST398NM01_0693	3-OXOADIPATE ENOL-LACTONASE	AFH68914.1	-	-	Y	Y	R166I
613333 G A	+	ST398NM01_RS02860	ST398NM01_0695	HYPOTHETICAL PROTEIN	AFH68916.1	-	-	Y	N	D98N
623289 C T	+	ST398NM01_RS02915	ST398NM01_0706	SHAE	AFH68928.1	-	-	N	Y	A11V
623364 T A	+	ST398NM01_RS02915	ST398NM01_0706	SHAE	AFH68928.1	-	-	N	Y	L36*
626214 T A	+	ST398NM01_RS02930	ST398NM01_0709	NHAP	AFH68931.1	-	-	Y	N	H475Q
631149 T A	+	ST398NM01_RS02950	ST398NM01_0713	IRON-DEPENDENT REPRESSOR	AFH68935.1	-	-	N	Y	V202D
637080 T G	+	ST398NM01_RS02980	ST398NM01_0719	TAGX	AFH68941.1	-	-	Y	Y	M283R
640072 C T	+	ST398NM01_RS02995	ST398NM01_0722	MULTIDRUG RESISTANCE ABC TRANSPORTER ATP-BINDING AND PERMEASE PROTEIN	AFH68944.1	-	-	N	Y	T162I
643197 T A	+	ST398NM01_RS03005	ST398NM01_2833	HYPOTHETICAL PROTEIN	AFH68946.1	-	-	Y	N	S14T
653557 A T	+	ST398NM01_RS03065	ST398NM01_0734	HYPOTHETICAL PROTEIN	AFH68957.1	-	-	Y	N	I108F
653565 A C	+	ST398NM01_RS03065	ST398NM01_0734	HYPOTHETICAL PROTEIN	AFH68957.1	-	-	N	Y	E110D
661131 G C	+	ST398NM01_RS03100	ST398NM01_0741	PUTATIVE PIT ACCESSORY PROTEIN	AFH68964.1	-	-	Y	N	E198Q
665491 A T	+	ST398NM01_RS03120	ST398NM01_0745	TRANSCRIPTIONAL REGULATOR%2C ARAC FAMILY	AFH68968.1	-	-	N	Y	E77D
666054 C T	+	ST398NM01_RS03120	ST398NM01_0745	TRANSCRIPTIONAL REGULATOR%2C ARAC FAMILY	AFH68968.1	-	-	N	Y	P265L
666151 A C	+	ST398NM01_RS03120	ST398NM01_0745	TRANSCRIPTIONAL REGULATOR%2C ARAC FAMILY	AFH68968.1	-	-	Y	N	E297D
666293 A T	+	ST398NM01_RS03120	ST398NM01_0745	TRANSCRIPTIONAL REGULATOR%2C ARAC FAMILY	AFH68968.1	-	-	Y	N	I345F
666611 GTTTTTAAATC GTTTTAAATC	+	ST398NM01_RS03120	ST398NM01_0745	TRANSCRIPTIONAL REGULATOR%2C ARAC FAMILY	AFH68968.1	-	-	Y	N	F452fs
667503 T A	+	ST398NM01_RS03125	ST398NM01_0746	STAPHPYLOCOCCAL ACCESSORY REGULATOR	AFH68969.1	-	-	N	Y	F9I
673723 C T	-	ST398NM01_RS03170	ST398NM01_0753	PUTATIVE MEMBRANE SPANNING PROTEIN	AFH68976.1	-	-	Y	Y	V135I
674421 T C	+	ST398NM01_RS03175	ST398NM01_0754	AMINOGLYCOSIDE 6'-N-ACETYLTRANSFERASE IK	AFH68977.1	-	-	Y	Y	I61T
674432 GAAGG GAGG	+	ST398NM01_RS03175	ST398NM01_0754	AMINOGLYCOSIDE 6'-N-ACETYLTRANSFERASE IK	AFH68977.1	-	-	Y	Y	G66fs
683521 G T	+	ST398NM01_RS03230	ST398NM01_0765	LOW-AFFINITY ZINC TRANSPORT PROTEIN	AFH68988.1	-	-	N	Y	E46*
683800 C A	+	ST398NM01_RS03230	ST398NM01_0765	LOW-AFFINITY ZINC TRANSPORT PROTEIN	AFH68988.1	-	-	Y	Y	H139N
705941 T A	-	ST398NM01_RS03345	ST398NM01_0786	HYPOTHETICAL PROTEIN	AFH69010.1	-	-	N	Y	I172F
713551 T A	+	ST398NM01_0796	ST398NM01_0796	HYPOTHETICAL PROTEIN	AFH69020.1	-	-	N	Y	M1?
729207 A T	-	ST398NM01_RS03460	ST398NM01_0806	TRANSPORTER%2C DRUG/METABOLITE EXPORTER FAMILY	AFH69034.1	-	-	N	Y	D30E
735386 T C	+	ST398NM01_RS03490	ST398NM01_0811	FATC	AFH69040.1	-	-	N	Y	L135S
737443 G C	+	ST398NM01_RS03500	ST398NM01_0813	FERRIC ANGUIBACTIN-BINDING PROTEIN	AFH69042.1	-	-	N	Y	D210H
737698 A G	+	ST398NM01_RS03500	ST398NM01_0813	FERRIC ANGUIBACTIN-BINDING PROTEIN	AFH69042.1	-	-	Y	Y	T295A
740487 A T	+	ST398NM01_RS03520	ST398NM01_0816	HYPOTHETICAL PROTEIN	AFH69046.1	-	-	N	Y	M111L
744106 C G	-	ST398NM01_RS03535	ST398NM01_0819	TRIPEPTIDASE T	AFH69049.1	-	-	Y	Y	G133A
750237 T A	+	ST398NM01_RS03565	ST398NM01_0825	DEGV FAMILY PROTEIN	AFH69055.1	-	-	N	Y	L287*
767234 A G	+	ST398NM01_RS03635	ST398NM01_0837	PROLIPOPROTEIN DIACYLGLYCERYL TRANSFERASE	AFH69068.1	-	-	Y	N	Q239R
778328 A G	+	-	ST398NM01_2843	HYPOTHETICAL PROTEIN	AFH69079.1	-	-	N	Y	N13S
794753 T C	-	ST398NM01_RS03760	ST398NM01_0862	PUTATIVE EXPORTED PROTEIN	AFH69095.1	-	-	Y	N	K26E
795401 A T	+	ST398NM01_RS03765	ST398NM01_2846	HYPOTHETICAL PROTEIN	AFH69096.1	-	-	N	Y	N42I
798730 A G	+	ST398NM01_RS03780	ST398NM01_0866	CLUMPING FACTOR A	AFH69099.1	-	-	Y	Y	T614A
798748 A G	+	ST398NM01_RS03780	ST398NM01_0866	CLUMPING FACTOR A	AFH69099.1	-	-	Y	Y	T620A
798766 A G	+	ST398NM01_RS03780	ST398NM01_0866	CLUMPING FACTOR A	AFH69099.1	-	-	Y	Y	T626A
798784 A G	+	ST398NM01_RS03780	ST398NM01_0866	CLUMPING FACTOR A	AFH69099.1	-	-	Y	Y	T632A
798838 A G	+	ST398NM01_RS03780	ST398NM01_0866	CLUMPING FACTOR A	AFH69099.1	-	-	Y	Y	T650A
798856 A G	+	ST398NM01_RS03780	ST398NM01_0866	CLUMPING FACTOR A	AFH69099.1	-	-	Y	Y	T656A
798875 T A	+	ST398NM01_RS03780	ST398NM01_0866	CLUMPING FACTOR A	AFH69099.1	-	-	Y	Y	V662E
799098 A C	+	ST398NM01_RS03780	ST398NM01_0866	CLUMPING FACTOR A	AFH69099.1	-	-	Y	Y	E736D
799128 A T	+	ST398NM01_RS03780	ST398NM01_0866	CLUMPING FACTOR A	AFH69099.1	-	-	Y	N	E746D
799265 C A	+	ST398NM01_RS03780	ST398NM01_0866	CLUMPING FACTOR A	AFH69099.1	-	-	Y	Y	A792D
799334 A G	+	ST398NM01_RS03780	ST398NM01_0866	CLUMPING FACTOR A	AFH69099.1	-	-	Y	Y	N815S
799367 C A	+	ST398NM01_RS03780	ST398NM01_0866	CLUMPING FACTOR A	AFH69099.1	-	-	Y	Y	A826E
799385 G A	+	ST398NM01_RS03780	ST398NM01_0866	CLUMPING FACTOR A	AFH69099.1	-	-	Y	Y	G832D
799402 T G	+	ST398NM01_RS03780	ST398NM01_0866	CLUMPING FACTOR A	AFH69099.1	-	-	Y	Y	S838A
799403 C A	+	ST398NM01_RS03780	ST398NM01_0866	CLUMPING FACTOR A	AFH69099.1	-	-	Y	Y	S838*
799427 C A	+	ST398NM01_RS03780	ST398NM01_0866	CLUMPING FACTOR A	AFH69099.1	-	-	Y	Y	A846D
799492 T G	+	ST398NM01_RS03780	ST398NM01_0866	CLUMPING FACTOR A	AFH69099.1	-	-	Y	N	S868A
799784 T A	+	ST398NM01_RS03780	ST398NM01_0866	CLUMPING FACTOR A	AFH69099.1	-	-	N	Y	F965Y
800514 G T	+	ST398NM01_RS03785	ST398NM01_0868	STAPHYLOCOAGULASE PRECURSOR	AFH69100.1	-	-	N	Y	R159M
801303 C T	+	ST398NM01_RS03785	ST398NM01_0868	STAPHYLOCOAGULASE PRECURSOR	AFH69100.1	-	-	Y	Y	S422F
801503 C A	+	ST398NM01_RS03785	ST398NM01_0868	STAPHYLOCOAGULASE PRECURSOR	AFH69100.1	-	-	N	Y	H489N
804537 G A	+	ST398NM01_RS03800	ST398NM01_0871	HYPOTHETICAL PROTEIN	AFH69103.1	-	-	Y	Y	R187H
806029 C A	-	ST398NM01_RS03815	ST398NM01_0874	PHAGE PROTEIN	AFH69106.1	-	-	N	Y	E88*
807507 C T	-	ST398NM01_RS03830	ST398NM01_2848	HYPOTHETICAL PROTEIN	AFH69109.1	-	-	N	Y	W35*
810124 G T	-	ST398NM01_RS03855	ST398NM01_0881	ACETYLTRANSFERASE	AFH69114.1	-	-	Y	N	F135L
815649 GGGAATCCAATTTCTCTGTGTTGGGGCCCCGCCAACTTGCATTGTCTGTAGAAATTAG GG	-	-	ST398NM01_2849	NITROGEN REGULATION PROTEIN NIFR3	AFH69123.1	-	-	Y	Y	L33fs
823084 C T	+	ST398NM01_RS03940	ST398NM01_0898	SUFD	AFH69132.1	-	-	Y	Y	S77L
825869 T A	+	ST398NM01_RS03950	ST398NM01_0900	ISCU	AFH69134.1	-	-	Y	Y	L121Q
827920 A G	-	ST398NM01_RS03965	ST398NM01_0902	HYPOTHETICAL PROTEIN	AFH69137.1	-	-	Y	N	F83L
840495 C A	+	ST398NM01_RS04040	ST398NM01_0916	DLTB	AFH69151.1	-	-	N	Y	S89*
855008 T C	-	ST398NM01_RS04120	ST398NM01_0932	SHAD	AFH69167.1	-	-	N	Y	I102V
861162 G C	+	ST398NM01_RS04155	ST398NM01_0939	YQIG	AFH69174.1	-	-	Y	Y	V123L
880030 C A	+	ST398NM01_RS04215	ST398NM01_0950	ATP-DEPENDENT NUCLEASE SUBUNIT A	AFH69186.1	-	-	Y	N	Q1196K
886408 CAAAAAATG CAAAAATG	+	ST398NM01_RS04250	ST398NM01_0973	ACYLTRANSFERASE FAMILY	AFH69194.1	-	-	Y	Y	M4fs
888859 AGGGGGGAAAT AGGGGGAAAT	+	-	ST398NM01_2853	CLPB	AFH69195.1	-	-	Y	Y	K159fs
896398 T A	-	ST398NM01_RS04295	ST398NM01_0981	HYPOTHETICAL PROTEIN	AFH69203.1	-	-	Y	N	N108I
896462 G T	-	ST398NM01_RS04295	ST398NM01_0981	HYPOTHETICAL PROTEIN	AFH69203.1	-	-	Y	N	P87T
896580 C A	-	ST398NM01_RS04295	ST398NM01_0981	HYPOTHETICAL PROTEIN	AFH69203.1	-	-	N	Y	L47F
896642 T C	-	ST398NM01_RS04295	ST398NM01_0981	HYPOTHETICAL PROTEIN	AFH69203.1	-	-	Y	N	I27V
896976 T C	+	ST398NM01_RS04300	ST398NM01_0982	OPPB	AFH69204.1	-	-	Y	N	I5T
902951 A T	+	ST398NM01_RS04325	ST398NM01_0987	OPPB	AFH69209.1	-	-	N	Y	L40F
903898 G T	+	ST398NM01_RS04330	ST398NM01_0988	OPPC	AFH69210.1	-	-	N	Y	A60S
905895 T C	+	-	ST398NM01_2854	OPPF	AFH69212.1	-	-	Y	N	L12S
905900 A G	+	-	ST398NM01_2854	OPPF	AFH69212.1	-	-	N	Y	K14E
907979 G A	+	ST398NM01_RS04345	ST398NM01_0991	OPPA	AFH69214.1	-	-	Y	Y	A389T
914805 T A	-	ST398NM01_RS04375	ST398NM01_0997	PUTATIVE CYTOSOLIC PROTEIN	AFH69220.1	-	-	N	Y	K251*
922758 T C	+	ST398NM01_RS04415	ST398NM01_1005	NAPA	AFH69228.1	-	-	Y	N	F614S
924512 T A	-	ST398NM01_RS04425	ST398NM01_1007	PUTATIVE MEMBRANE SPANNING PROTEIN	AFH69230.1	-	-	Y	N	E194V
941447 A G	+	ST398NM01_RS04485	ST398NM01_1020	HYPOTHETICAL PROTEIN	AFH69242.1	-	-	N	Y	R504G
944743 T C	+	ST398NM01_RS04520	ST398NM01_1027	HYPOTHETICAL PROTEIN	AFH69247.1	-	-	Y	N	C117R
946679 A G	+	ST398NM01_RS04535	ST398NM01_1029	HYPOTHETICAL PROTEIN	AFH69251.1	-	-	Y	N	K115E
947661 T C	+	ST398NM01_RS04535	ST398NM01_1029	HYPOTHETICAL PROTEIN	AFH69251.1	-	-	Y	N	V442A
948287 A G	+	ST398NM01_RS04535	ST398NM01_1029	HYPOTHETICAL PROTEIN	AFH69251.1	-	-	N	Y	I651V
948288 T A	+	ST398NM01_RS04535	ST398NM01_1029	HYPOTHETICAL PROTEIN	AFH69251.1	-	-	N	Y	I651N
948674 T A	+	ST398NM01_RS04545	ST398NM01_1031	ABC TRANSPORTER ATP-BINDING PROTEIN	AFH69253.1	-	-	N	Y	N18K
954819 A T	+	ST398NM01_RS04585	ST398NM01_1040	ISOCHORISMATE SYNTHASE	AFH69261.1	-	-	Y	N	I224F
954934 A G	+	ST398NM01_RS04585	ST398NM01_1040	ISOCHORISMATE SYNTHASE	AFH69261.1	-	-	Y	N	K262R
963788 T C	-	ST398NM01_RS04630	ST398NM01_1048	PERMEASE	AFH69269.1	-	-	N	Y	T261A
963968 TAAAAAATAAAATAAACG TAAAAATAAAATAAACG	-	ST398NM01_RS04630	ST398NM01_1048	PERMEASE	AFH69269.1	-	-	N	Y	F200fs
964259 C A	-	ST398NM01_RS04630	ST398NM01_1048	PERMEASE	AFH69269.1	-	-	N	Y	D104Y
964525 C A	-	ST398NM01_RS04630	ST398NM01_1048	PERMEASE	AFH69269.1	-	-	N	Y	R15I
972533 A T	+	ST398NM01_RS04665	ST398NM01_1054	BETA-LACTAMASE FAMILY PROTEIN	AFH69276.1	-	-	N	Y	N149I
973213 A G	+	ST398NM01_RS04665	ST398NM01_1054	BETA-LACTAMASE FAMILY PROTEIN	AFH69276.1	-	-	Y	N	K376E
995450 A G	+	ST398NM01_RS04785	ST398NM01_1077	PUTATIVE MEMBRANE SPANNING PROTEIN	AFH69298.1	-	-	N	Y	M4V
995916 T A	+	ST398NM01_RS04785	ST398NM01_1077	PUTATIVE MEMBRANE SPANNING PROTEIN	AFH69298.1	-	-	Y	N	V159D
996495 G A	+	ST398NM01_RS04785	ST398NM01_1077	PUTATIVE MEMBRANE SPANNING PROTEIN	AFH69298.1	-	-	N	Y	W352*
996643 G A	+	ST398NM01_RS04785	ST398NM01_1077	PUTATIVE MEMBRANE SPANNING PROTEIN	AFH69298.1	-	-	Y	N	M401I
996884 G A	-	-	ST398NM01_2859	HYPOTHETICAL PROTEIN	AFH69299.1	-	-	Y	N	P29L
1004116 G C	+	ST398NM01_RS04820	ST398NM01_1084	CYTOCHROME D UBIQUINOL OXIDASE SUBUNIT II	AFH69306.1	-	-	N	Y	K337N
1009117 A G	+	ST398NM01_RS04850	ST398NM01_1089	HYPOTHETICAL PROTEIN	AFH69312.1	-	-	Y	N	N184S
1016573 A T	+	ST398NM01_RS04890	ST398NM01_1097	POTB	AFH69320.1	-	-	Y	N	I28F
1016862 A T	+	ST398NM01_RS04890	ST398NM01_1097	POTB	AFH69320.1	-	-	N	Y	H124L
1017176 G A	+	ST398NM01_RS04890	ST398NM01_1097	POTB	AFH69320.1	-	-	N	Y	E229K
1018692 T C	+	ST398NM01_RS04900	ST398NM01_1099	SPERMIDINE/PUTRESCINE-BINDING PROTEIN	AFH69322.1	-	-	Y	Y	Y197H
1028002 A G	+	ST398NM01_RS04955	ST398NM01_1110	FTSW	AFH69333.1	-	-	N	Y	M5V
1039203 A T	+	ST398NM01_RS05000	ST398NM01_1118	PUTATIVE CYTOSOLIC PROTEIN	AFH69341.1	-	-	Y	N	R6*
1046644 T G	+	ST398NM01_RS05050	ST398NM01_1127	ISDC	AFH69350.1	-	-	Y	Y	F7V
1049245 TAAGG TAGG	+	ST398NM01_RS05060	ST398NM01_1129	ISDE	AFH69352.1	-	-	N	Y	K289fs
1049279 A C	+	ST398NM01_RS05065	ST398NM01_1130	ISDF	AFH69353.1	-	-	N	Y	K4Q
1050652 T C	+	ST398NM01_RS05070	ST398NM01_1131	SORTASE B FAMILY PROTEIN	AFH69354.1	-	-	N	Y	L118S
1050697 G A	+	ST398NM01_RS05070	ST398NM01_1131	SORTASE B FAMILY PROTEIN	AFH69354.1	-	-	N	Y	G133D
1058580 G A	+	ST398NM01_RS05110	ST398NM01_1138	COLICIN V PRODUCTION PROTEIN	AFH69361.1	-	-	N	Y	V100I
1072689 G A	-	ST398NM01_RS05185	ST398NM01_1151	FORMYL PEPTIDE RECEPTOR FAMILY 1 INHIBITORY PROTEIN	AFH69374.1	-	-	Y	Y	A40V
1073572 CTTTATG CTTATG	+	ST398NM01_RS05190	ST398NM01_1153	PUTATIVE MEMBRANE SPANNING PROTEIN	AFH69375.1	-	-	N	Y	F33fs
1073696 T A	+	ST398NM01_RS05190	ST398NM01_1153	PUTATIVE MEMBRANE SPANNING PROTEIN	AFH69375.1	-	-	Y	N	L74M
1075960 CTTTAG CTTAG	-	-	ST398NM01_2862	HYPOTHETICAL PROTEIN	AFH69379.1	-	-	N	Y	D55fs
1076356 G A	-	ST398NM01_RS05215	ST398NM01_1157	HYPOTHETICAL PROTEIN	AFH69380.1	-	-	N	Y	S54F
1087440 T A	-	ST398NM01_RS05275	ST398NM01_1167	TRANSPORTER	AFH69390.1	-	-	Y	N	N96Y
1089957 A G	+	ST398NM01_RS05300	ST398NM01_1172	HYDROLASE (HAD SUPERFAMILY)	AFH69394.1	-	-	Y	N	K147E
1100915 A G	+	ST398NM01_RS05350	ST398NM01_1182	FTSA	AFH69404.1	-	-	Y	Y	N48D
1101161 C T	+	ST398NM01_RS05350	ST398NM01_1182	FTSA	AFH69404.1	-	-	Y	Y	R130C
1104516 TAAATTT TAATTT	+	ST398NM01_RS05365	ST398NM01_1186	PYRIDOXAL-5'-PHOSPHATE FAMILY PROTEIN	AFH69407.1	-	-	Y	Y	N8fs
1146130 ATTTTTTTGGA ATTTTTTGGA	+	ST398NM01_RS05560	ST398NM01_1226	RECG	AFH69448.1	-	-	Y	Y	W79fs
1162605 C A	-	ST398NM01_RS05645	ST398NM01_1242	INTEGRAL MEMBRANE PROTEIN	AFH69465.1	-	-	Y	N	G861C
1165074 G A	-	ST398NM01_RS05645	ST398NM01_1242	INTEGRAL MEMBRANE PROTEIN	AFH69465.1	-	-	N	Y	H38Y
1169674 G T	+	ST398NM01_RS05670	ST398NM01_1247	HYPOTHETICAL PROTEIN	AFH69470.1	-	-	N	Y	V15F
1169773 G T	+	ST398NM01_RS05670	ST398NM01_1247	HYPOTHETICAL PROTEIN	AFH69470.1	-	-	N	Y	E48*
1171087 A G	+	-	ST398NM01_1250	UDP-N-ACETYLMURAMOYLHEPTAPEPTIDE-GLYCINE L-SERYLTRANSFERASE	AFH69473.1	-	-	Y	N	K68R
1171468 A G	+	ST398NM01_RS05680	ST398NM01_1251	DNA PROCESSING PROTEIN	AFH69474.1	-	-	N	Y	I69M
1179967 T G	+	ST398NM01_RS05710	ST398NM01_1257	CODY	AFH69480.1	-	-	N	Y	L250*
1184138 TAAAAAAATTAC TAAAAAAAATTAC	+	-	ST398NM01_2865	UNDECAPRENYL PYROPHOSPHATE SYNTHETASE	AFH69485.1	-	-	Y	Y	L78fs
1199734 G A	+	ST398NM01_RS05800	ST398NM01_1273	TRNA PSEUDOURIDINE SYNTHASE B	AFH69497.1	-	-	N	Y	D272N
1209299 A G	+	ST398NM01_RS05835	ST398NM01_1280	NON-PROTEOLYTIC PROTEIN%2C PEPTIDASE FAMILY M16	AFH69504.1	-	-	N	Y	I115V
1213595 A T	+	ST398NM01_RS05860	ST398NM01_1285	CDP-DIACYLGLYCEROL--GLYCEROL-3-PHOSPHATE 3-PHOSPHATIDYLTRANSFERASE	AFH69509.1	-	-	N	Y	I3F
1223870 GAAAATAC GAAATAC,GAAAGTAC	+	ST398NM01_RS05900	ST398NM01_0069	TRANSPOSASE	AFH69517.1	-	-	N	Y	N260fs
1231959 A T	+	ST398NM01_RS05935	ST398NM01_1300	GLYCEROL UPTAKE OPERON ANTITERMINATOR REGULATORY PROTEIN	AFH69524.1	-	-	N	Y	D25V
1238274 T C	+	ST398NM01_RS05960	ST398NM01_1305	TRNA DELTA(2)-ISOPENTENYLPYROPHOSPHATE TRANSFERASE	AFH69529.1	-	-	Y	Y	S10P
1241207 C T	+	ST398NM01_RS05975	ST398NM01_1308	HFLX	AFH69532.1	-	-	N	Y	S322F
1245322 C A	+	ST398NM01_RS05995	ST398NM01_1312	HYPOTHETICAL PROTEIN	AFH69536.1	-	-	N	Y	T29N
1247564 G A	+	ST398NM01_RS06010	ST398NM01_2866	HYPOTHETICAL PROTEIN	AFH69538.1	-	-	N	Y	M3I
1249150 G T	+	ST398NM01_RS06020	ST398NM01_1315	HYPOTHETICAL PROTEIN	AFH69540.1	-	-	N	Y	E132D
1249729 ATTAC ATAC	-	ST398NM01_RS06030	ST398NM01_1316	HYPOTHETICAL PROTEIN	AFH69542.1	-	-	Y	N	N153fs
1249818 A G	-	ST398NM01_RS06030	ST398NM01_1316	HYPOTHETICAL PROTEIN	AFH69542.1	-	-	Y	N	Y124H
1250166 C T	-	ST398NM01_RS06030	ST398NM01_1316	HYPOTHETICAL PROTEIN	AFH69542.1	-	-	Y	N	E8K
1250338 ATTATATTG ATATATTG	-	ST398NM01_RS14295	ST398NM01_1317	TRANSPOSASE	AFH69543.1	-	-	N	Y	N29fs
1251475 G T	+	ST398NM01_RS13905	ST398NM01_1320	PHAGE PROTEIN	AFH69546.1	-	-	Y	Y	D62Y
1251980 T A	+	ST398NM01_RS13905	ST398NM01_1320	PHAGE PROTEIN	AFH69546.1	-	-	N	Y	I230K
1252072 A T	+	-	ST398NM01_1321	HYPOTHETICAL PROTEIN	AFH69547.1	-	-	Y	N	K27M
1252110 A G	+	-	ST398NM01_1321	HYPOTHETICAL PROTEIN	AFH69547.1	-	-	Y	N	K40E
1252695 C T	+	-	ST398NM01_2868	TRANSPOSASE	AFH69548.1	-	-	N	Y	A28V
1254032 TAAAAAATTG TAAAAATTG	-	-	ST398NM01_1322	HYPOTHETICAL PROTEIN	AFH69551.1	-	-	Y	Y	F248fs
1255749 A T	+	ST398NM01_RS06080	ST398NM01_1324	CARDIOLIPIN SYNTHETASE	AFH69553.1	-	-	Y	N	K159N
1256705 A T	+	ST398NM01_RS06080	ST398NM01_1324	CARDIOLIPIN SYNTHETASE	AFH69553.1	-	-	N	Y	E478V
1257978 G T	+	ST398NM01_RS06090	ST398NM01_1326	THERMONUCLEASE	AFH69556.1	-	-	Y	N	A184S
1261440 A T	+	-	ST398NM01_2872	HYPOTHETICAL PROTEIN	AFH69560.1	-	-	N	Y	L23F
1266525 C A	-	ST398NM01_RS06140	ST398NM01_1335	LYSINE-SPECIFIC PERMEASE	AFH69566.1	-	-	Y	N	D479Y
1275137 C T	+	ST398NM01_RS06190	ST398NM01_1344	TRANSKETOLASE	AFH69576.1	-	-	Y	Y	T150I
1280167 A T	+	ST398NM01_RS06215	ST398NM01_1348	SBCC	AFH69580.1	-	-	N	Y	K359I
1280417 C G	+	ST398NM01_RS06215	ST398NM01_1348	SBCC	AFH69580.1	-	-	Y	N	N442K
1280419 T A	+	ST398NM01_RS06215	ST398NM01_1348	SBCC	AFH69580.1	-	-	N	Y	I443K
1280566 A G	+	ST398NM01_RS06215	ST398NM01_1348	SBCC	AFH69580.1	-	-	N	Y	D492G
1281126 G T	+	ST398NM01_RS06215	ST398NM01_1348	SBCC	AFH69580.1	-	-	N	Y	E679*
1284785 C A	+	ST398NM01_RS14285	ST398NM01_1351	NITROGEN REGULATION PROTEIN NIFR3	AFH69583.1	-	-	Y	N	T21K
1297846 C A	+	ST398NM01_RS06275	ST398NM01_1359	TRANSCRIPTION ANTITERMINATOR%2C BGLG FAMILY	AFH69592.1	-	-	N	Y	Q285K
1309295 G T	+	ST398NM01_RS06325	ST398NM01_1368	ANTHRANILATE SYNTHASE COMPONENT I	AFH69602.1	-	-	Y	Y	V223L
1315603 T C	+	ST398NM01_RS06360	ST398NM01_1375	UDP-N-ACETYLMURAMOYLPENTAPEPTIDE-GLYCINE GLYCYLTRANSFERASE	AFH69609.1	-	-	Y	Y	S137P
1323482 T C	-	ST398NM01_RS06405	ST398NM01_1383	PERMEASE	AFH69618.1	-	-	Y	Y	Y103C
1323637 A C	-	ST398NM01_RS06405	ST398NM01_1383	PERMEASE	AFH69618.1	-	-	Y	N	I51M
1327003 G A	+	ST398NM01_RS06420	ST398NM01_1385	TRANSPOSASE	AFH69621.1	-	-	Y	Y	A238T
1330608 A T	-	ST398NM01_RS06440	ST398NM01_1389	PSTC	AFH69625.1	-	-	N	Y	L19M
1331298 ATTTTTTATCTG ATTTTTTTATCTG	-	-	ST398NM01_1390	PHOSPHATE-BINDING PROTEIN	AFH69627.1	-	-	Y	Y	Ter160fs
1332757 A T	-	ST398NM01_RS06455	ST398NM01_1392	S1 RNA BINDING DOMAIN PROTEIN	AFH69629.1	-	-	N	Y	N280K
1349835 G C	-	ST398NM01_RS06545	ST398NM01_1409	BRANCHED-CHAIN AMINO ACID TRANSPORT SYSTEM CARRIER PROTEIN	AFH69646.1	-	-	Y	N	P136R
1349889 A T	-	ST398NM01_RS06545	ST398NM01_1409	BRANCHED-CHAIN AMINO ACID TRANSPORT SYSTEM CARRIER PROTEIN	AFH69646.1	-	-	N	Y	L118*
1351427 C A	-	ST398NM01_RS06550	ST398NM01_1410	VON WILLEBRAND FACTOR TYPE A DOMAIN PROTEIN	AFH69647.1	-	-	Y	Y	A309S
1363145 C T	-	ST398NM01_RS06605	ST398NM01_1419	UDP-N-ACETYLGLUCOSAMINE--N-ACETYLMURAMYL-(PENTAPEPTIDE) PYROPHOSPHORYL-UNDECAPRENOL N-ACETYLGLUCOSAMINE TRANSFERASE	AFH69657.1	-	-	Y	Y	G229D
1371847 T C	-	ST398NM01_RS06665	ST398NM01_1430	PBS LYASE HEAT-LIKE REPEAT PROTEIN	AFH69668.1	-	-	Y	Y	I282V
1380079 C T	-	ST398NM01_RS06695	ST398NM01_2881	ERYTHROCYTE MEMBRANE BINDING PROTEIN	AFH69673.1	-	-	Y	Y	A8873T
1389333 G A	-	ST398NM01_RS06695	ST398NM01_2881	ERYTHROCYTE MEMBRANE BINDING PROTEIN	AFH69673.1	-	-	Y	Y	A5788V
1395184 C T	-	ST398NM01_RS06695	ST398NM01_2881	ERYTHROCYTE MEMBRANE BINDING PROTEIN	AFH69673.1	-	-	Y	Y	E3838K
1400443 C T	-	ST398NM01_RS06695	ST398NM01_2881	ERYTHROCYTE MEMBRANE BINDING PROTEIN	AFH69673.1	-	-	Y	Y	V2085I
1411151 A T	-	ST398NM01_RS06715	ST398NM01_1438	ALANINE DEHYDROGENASE	AFH69677.1	-	-	N	Y	I370K
1419420 T C	-	ST398NM01_RS06740	ST398NM01_1443	METHYLTRANSFERASE	AFH69682.1	-	-	N	Y	K353E
1421870 G A	-	ST398NM01_RS06750	ST398NM01_1446	PUTATIVE CYTOSOLIC PROTEIN	AFH69685.1	-	-	Y	Y	A60V
1430690 T A	-	ST398NM01_RS06795	ST398NM01_1455	ATP-DEPENDENT HELICASE%2C DING FAMILY	AFH69694.1	-	-	Y	N	K628*
1435443 G T	-	ST398NM01_RS06810	ST398NM01_1458	GLYCOSYLTRANSFERASE	AFH69697.1	-	-	Y	Y	Q158K
1446688 A T	-	ST398NM01_RS06875	ST398NM01_1470	HEPTAPRENYL DIPHOSPHATE SYNTHASE COMPONENT I	AFH69710.1	-	-	Y	N	S147T
1448452 C T	-	ST398NM01_RS06890	ST398NM01_1472	GLYCEROL-3-PHOSPHATE DEHYDROGENASE [NAD(P)+]	AFH69712.1	-	-	Y	Y	V183I
1452116 C G	-	ST398NM01_RS06905	ST398NM01_2883	HYPOTHETICAL PROTEIN	AFH69715.1	-	-	Y	N	D19H
1452130 A T	-	ST398NM01_RS06905	ST398NM01_2883	HYPOTHETICAL PROTEIN	AFH69715.1	-	-	N	Y	L14*
1454447 T A	-	ST398NM01_RS06930	ST398NM01_1478	THIOREDOXIN REDUCTASE	AFH69719.1	-	-	Y	Y	N312Y
1457256 A T	-	ST398NM01_RS06945	ST398NM01_1481	RECQ	AFH69722.1	-	-	Y	N	L458H
1458941 T C	-	ST398NM01_RS06950	ST398NM01_1482	HYPOTHETICAL PROTEIN	AFH69723.1	-	-	Y	N	I211V
1461451 A G	-	ST398NM01_RS06970	ST398NM01_1485	PUTATIVE CYTOSOLIC PROTEIN	AFH69726.1	-	-	N	Y	L155S
1462520 T A	-	ST398NM01_RS06980	ST398NM01_1486	PUTATIVE CYTOSOLIC PROTEIN	AFH69727.1	-	-	N	Y	D249V
1464690 T A	-	ST398NM01_RS06990	ST398NM01_1555	HYPOTHETICAL PROTEIN	AFH69729.1	-	-	N	Y	K611*
1464789 G T	-	ST398NM01_RS06990	ST398NM01_1555	HYPOTHETICAL PROTEIN	AFH69729.1	-	-	Y	N	P578T
1464863 T A	-	ST398NM01_RS06990	ST398NM01_1555	HYPOTHETICAL PROTEIN	AFH69729.1	-	-	N	Y	D553V
1465659 CTTTTTTTCCA CTTTTTTCCA	-	ST398NM01_RS06990	ST398NM01_1555	HYPOTHETICAL PROTEIN	AFH69729.1	-	-	N	Y	V288fs
1466405 CTTTTTCCA CTTTTCCA	-	ST398NM01_RS06990	ST398NM01_1555	HYPOTHETICAL PROTEIN	AFH69729.1	-	-	Y	N	R39fs
1466575 T A	-	ST398NM01_RS06995	ST398NM01_1556	PUTATIVE CYTOSOLIC PROTEIN	AFH69730.1	-	-	Y	N	K284*
1472208 T A	-	ST398NM01_RS07020	ST398NM01_1561	SCPA	AFH69735.1	-	-	N	Y	L46F
1476234 C G	-	ST398NM01_RS07050	ST398NM01_1567	HYPOTHETICAL PROTEIN	AFH69741.1	-	-	Y	Y	G62R
1476777 C T	-	ST398NM01_RS07055	ST398NM01_1568	HETN	AFH69742.1	-	-	Y	Y	A139T
1488520 T C	+	ST398NM01_RS07110	ST398NM01_1578	HYPOTHETICAL PROTEIN	AFH69753.1	-	-	Y	N	S13P
1489335 T C	-	ST398NM01_RS07115	ST398NM01_1579	INTEGRAL MEMBRANE PROTEIN	AFH69754.1	-	-	Y	N	M146V
1489419 C A	-	ST398NM01_RS07115	ST398NM01_1579	INTEGRAL MEMBRANE PROTEIN	AFH69754.1	-	-	Y	N	A118S
1496736 G A	-	ST398NM01_RS07145	ST398NM01_1585	RECN	AFH69760.1	-	-	N	Y	Q123*
1511469 TAAAATC TAAATC	-	ST398NM01_RS07230	ST398NM01_1602	AMINOMETHYLTRANSFERASE	AFH69777.1	-	-	N	Y	F124fs
1512425 TAAATG TAATG	-	ST398NM01_RS07235	ST398NM01_1603	SHIKIMATE KINASE	AFH69778.1	-	-	N	Y	F33fs
1512495 T A	-	ST398NM01_RS07235	ST398NM01_1603	SHIKIMATE KINASE	AFH69778.1	-	-	N	Y	L10F
1512864 T A	-	-	ST398NM01_1604	PUTATIVE MEMBRANE ASSOCIATED PROTEIN	AFH69780.1	-	-	N	Y	N131Y
1513498 A G	-	ST398NM01_RS07255	ST398NM01_1606	COMG OPERON PROTEIN 4	AFH69782.1	-	-	Y	N	F136S
1513526 T A	-	ST398NM01_RS07255	ST398NM01_1606	COMG OPERON PROTEIN 4	AFH69782.1	-	-	Y	N	N127Y
1513657 T C	-	ST398NM01_RS07255	ST398NM01_1606	COMG OPERON PROTEIN 4	AFH69782.1	-	-	Y	N	K83R
1514285 A G	-	ST398NM01_RS07265	ST398NM01_1608	COMG OPERON PROTEIN 2	AFH69784.1	-	-	N	Y	L334S
1514351 A G	-	ST398NM01_RS07265	ST398NM01_1608	COMG OPERON PROTEIN 2	AFH69784.1	-	-	N	Y	I312T
1514388 C T	-	ST398NM01_RS07265	ST398NM01_1608	COMG OPERON PROTEIN 2	AFH69784.1	-	-	N	Y	G300R
1514823 A G	-	ST398NM01_RS07265	ST398NM01_1608	COMG OPERON PROTEIN 2	AFH69784.1	-	-	Y	N	Y155H
1515421 T C	-	ST398NM01_RS07270	ST398NM01_1609	COMG OPERON PROTEIN 1	AFH69785.1	-	-	Y	Y	T268A
1518408 A T	-	ST398NM01_RS07290	ST398NM01_1613	PUTATIVE CYTOSOLIC PROTEIN	AFH69789.1	-	-	N	Y	M1?
1518873 TAAACCACC TAACCACC	-	ST398NM01_RS07295	ST398NM01_1614	INTEGRAL MEMBRANE PROTEIN (RHOMBOID FAMILY)	AFH69790.1	-	-	N	Y	L327fs
1519259 G A	-	ST398NM01_RS07295	ST398NM01_1614	INTEGRAL MEMBRANE PROTEIN (RHOMBOID FAMILY)	AFH69790.1	-	-	N	Y	H199Y
1524331 ATTTTAATAG ATTTAATAG	-	ST398NM01_RS07320	ST398NM01_1619	ZINC-SPECIFIC METALLOREGULATORY PROTEIN	AFH69795.1	-	-	N	Y	I9fs
1533886 C T	-	ST398NM01_RS07365	ST398NM01_1628	ATP/GTP-BINDING PROTEIN	AFH69804.1	-	-	Y	Y	G185S
1536952 T A	-	ST398NM01_RS07380	ST398NM01_1631	RECO	AFH69807.1	-	-	Y	N	Q250H
1546209 A G	-	ST398NM01_RS07435	ST398NM01_1643	PUTATIVE CYTOSOLIC PROTEIN	AFH69818.1	-	-	N	Y	I43T
1547680 C T	-	ST398NM01_RS07445	ST398NM01_1645	DNAJ	AFH69820.1	-	-	Y	Y	G244D
1550964 A C	-	ST398NM01_RS07455	ST398NM01_1647	GRPE	AFH69822.1	-	-	Y	Y	V37G
1553150 C T	-	ST398NM01_RS07465	ST398NM01_1649	OXYGEN-INDEPENDENT COPROPORPHYRINOGEN-III OXIDASE	AFH69824.1	-	-	Y	Y	A64T
1553625 C T	-	-	ST398NM01_2886	NITROGEN REGULATION PROTEIN NIFR3	AFH69825.1	-	-	Y	Y	R36Q
1556914 T C	-	ST398NM01_RS07485	ST398NM01_1652	DNA POLYMERASE III%2C DELTA SUBUNIT	AFH69828.1	-	-	Y	N	K152E
1558013 TGGTC TGTC	-	ST398NM01_RS07490	ST398NM01_1653	COME OPERON PROTEIN 3	AFH69829.1	-	-	N	Y	H538fs
1563277 T C	-	ST398NM01_RS07525	ST398NM01_1660	RNA BINDING PROTEIN (CRS1/YHBY FAMILY)	AFH69836.1	-	-	Y	Y	I48V
1569430 T A	-	ST398NM01_RS07565	ST398NM01_1667	FIC FAMILY PROTEIN	AFH69843.1	-	-	N	Y	E107V
1569556 T A	-	ST398NM01_RS07565	ST398NM01_1667	FIC FAMILY PROTEIN	AFH69843.1	-	-	N	Y	K65I
1569741 G T	-	ST398NM01_RS07565	ST398NM01_1667	FIC FAMILY PROTEIN	AFH69843.1	-	-	N	Y	Y3*
1575357 ATTTTTTTCATTA ATTTTTTCATTA	-	ST398NM01_RS07595	ST398NM01_1673	KIPI	AFH69849.1	-	-	Y	Y	N87fs
1576556 C T	-	ST398NM01_RS07605	ST398NM01_1675	URIDINE KINASE	AFH69851.1	-	-	Y	Y	V164I
1603996 T A	-	ST398NM01_RS07730	ST398NM01_1699	RECJ	AFH69875.1	-	-	N	Y	Y601F
1604008 T A	-	ST398NM01_RS07730	ST398NM01_1699	RECJ	AFH69875.1	-	-	Y	N	N597I
1615001 A C	-	ST398NM01_RS07775	ST398NM01_1708	LSU RIBOSOMAL PROTEIN L27P	AFH69884.1	-	-	Y	Y	S74A
1619929 G T	-	ST398NM01_RS07815	ST398NM01_1715	RADC	AFH69892.1	-	-	Y	Y	S53Y
1625437 A C	+	ST398NM01_RS07840	ST398NM01_1719	DNA-3-METHYLADENINE GLYCOSYLASE	AFH69896.1	-	-	Y	Y	Q36H
1625900 G A	+	ST398NM01_RS07840	ST398NM01_1719	DNA-3-METHYLADENINE GLYCOSYLASE	AFH69896.1	-	-	Y	Y	D191N
1626588 A G	-	ST398NM01_RS07845	ST398NM01_1720	ABRB	AFH69897.1	-	-	Y	N	F219S
1631440 A T	-	ST398NM01_RS07875	ST398NM01_1726	PUTATIVE HEME EXPORT PERMEASE	AFH69902.1	-	-	Y	N	F256I
1633935 A T	-	ST398NM01_RS07885	ST398NM01_1728	YIHA	AFH69904.1	-	-	N	Y	I149N
1636240 A T	-	ST398NM01_RS07895	ST398NM01_1730	TRIGGER FACTOR%2C PPIASE	AFH69906.1	-	-	Y	Y	F337I
1653419 C A	-	ST398NM01_RS07985	ST398NM01_1745	GLUCOSYLTRANSFERASE (SIDE CHAIN BIOSYNTHESIS)	AFH69921.1	-	-	N	Y	D499Y
1653710 T C	-	ST398NM01_RS07985	ST398NM01_1745	GLUCOSYLTRANSFERASE (SIDE CHAIN BIOSYNTHESIS)	AFH69921.1	-	-	N	Y	K402E
1653715 A G	-	ST398NM01_RS07985	ST398NM01_1745	GLUCOSYLTRANSFERASE (SIDE CHAIN BIOSYNTHESIS)	AFH69921.1	-	-	N	Y	F400S
1668870 C A	-	ST398NM01_RS08040	ST398NM01_1755	NAD-DEPENDENT MALIC ENZYME	AFH69931.1	-	-	Y	N	E6*
1695495 A C	-	ST398NM01_RS08175	ST398NM01_1777	HPR(SER) KINASE	AFH69955.1	-	-	Y	Y	I93M
1696182 T C	-	ST398NM01_RS08180	ST398NM01_1778	PTS SYSTEM%2C N-ACETYLGLUCOSAMINE-SPECIFIC IIBC COMPONENT	AFH69956.1	-	-	Y	Y	K386E
1702124 TAAAATATG TAAATATG,TATAATATG	+	ST398NM01_RS08200	ST398NM01_1782	PENICILLIN-BINDING PROTEIN	AFH69960.1	-	-	Y	N	K288fs/K288*
1716167 C T	-	ST398NM01_RS08265	ST398NM01_1792	GENERAL STRESS PROTEIN	AFH69969.1	-	-	Y	Y	V124I
1724492 C T	-	ST398NM01_RS08295	ST398NM01_1798	HYPOTHETICAL PROTEIN	AFH69975.1	-	-	Y	Y	G116D
1724967 A T	+	ST398NM01_RS08300	ST398NM01_1799	HYPOTHETICAL PROTEIN	AFH69976.1	-	-	N	Y	I20F
1742119 T C	-	ST398NM01_RS08350	ST398NM01_1809	EXTRACELLULAR MATRIX BINDING PROTEIN	AFH69986.1	-	-	Y	Y	H65R
1745095 A G	-	ST398NM01_RS08360	ST398NM01_1811	LEUCYL-TRNA SYNTHETASE	AFH69988.1	-	-	Y	Y	C98R
1750347 G A	-	ST398NM01_RS08385	ST398NM01_1816	LYSOPHOSPHOLIPASE L2	AFH69993.1	-	-	Y	Y	A17V
1750492 A T	-	ST398NM01_RS08390	ST398NM01_1817	HYPOTHETICAL PROTEIN	AFH69994.1	-	-	Y	N	N8K
1751207 C T	+	ST398NM01_RS08395	ST398NM01_1818	PROLINE DEHYDROGENASE	AFH69995.1	-	-	Y	Y	A193V
1756772 T C	-	ST398NM01_RS08420	ST398NM01_1823	PUTATIVE EXPORTED PROTEIN	AFH70000.1	-	-	N	Y	D189H
1759428 T G	-	ST398NM01_RS08435	ST398NM01_1825	PEPTIDOGLYCAN ENDO-BETA-N-ACETYLGLUCOSAMINIDASE	AFH70004.1	-	-	N	Y	K295Q
1760962 T C	+	ST398NM01_RS08445	ST398NM01_1827	HYPOTHETICAL PROTEIN	AFH70006.1	-	-	N	Y	L22S
1763706 C A	+	ST398NM01_RS08465	ST398NM01_1831	PUTATIVE MEMBRANE SPANNING PROTEIN	AFH70010.1	-	-	N	Y	L59I
1774722 C G	-	ST398NM01_RS08525	ST398NM01_1842	O-SUCCINYLBENZOATE SYNTHASE	AFH70022.1	-	-	Y	Y	D189H
1777366 C A	-	ST398NM01_RS08535	ST398NM01_1845	HYPOTHETICAL PROTEIN	AFH70024.1	-	-	Y	N	M24I
1778072 A T	+	ST398NM01_RS08540	ST398NM01_1867	ENDONUCLEASE	AFH70025.1	-	-	Y	Y	E129D
1781392 C T	-	ST398NM01_RS08565	ST398NM01_1872	HYPOTHETICAL PROTEIN	AFH70030.1	-	-	Y	N	G182E
1783118 T C	-	ST398NM01_RS08585	ST398NM01_1875	TRANSPOSASE	AFH70033.1	-	-	N	Y	D56G
1784079 A G	-	ST398NM01_RS08595	ST398NM01_1878	HYPOTHETICAL PROTEIN	AFH70036.1	-	-	Y	N	F73S
1784577 T C	-	ST398NM01_RS08600	ST398NM01_1879	HYPOTHETICAL PROTEIN	AFH70037.1	-	-	N	Y	M54V
1785161 T C	+	ST398NM01_RS08605	ST398NM01_1880	HYALURONATE LYASE PRECURSOR	AFH70038.1	-	-	Y	N	M1?
1785162 G A	+	ST398NM01_RS08605	ST398NM01_1880	HYALURONATE LYASE PRECURSOR	AFH70038.1	-	-	N	Y	M1?
1787401 G A	+	ST398NM01_RS08605	ST398NM01_1880	HYALURONATE LYASE PRECURSOR	AFH70038.1	-	-	Y	Y	D748N
1788164 T A	-	ST398NM01_RS08610	ST398NM01_1881	HYPOTHETICAL PROTEIN	AFH70039.1	-	-	N	Y	I25F
1788662 G A	-	ST398NM01_RS08615	ST398NM01_1882	HYPOTHETICAL PROTEIN	AFH70040.1	-	-	N	Y	P86L
1790237 A T	-	ST398NM01_RS08630	ST398NM01_2892	HYPOTHETICAL PROTEIN	AFH70043.1	-	-	Y	N	L56*
1792297 C A	-	ST398NM01_RS08645	ST398NM01_2894	REPLICATION PROTEIN	AFH70046.1	-	-	N	Y	G237C
1792663 T A	-	ST398NM01_RS08645	ST398NM01_2894	REPLICATION PROTEIN	AFH70046.1	-	-	Y	Y	K115*
1793477 C A	-	ST398NM01_RS08650	ST398NM01_2895	CADMIUM EFFLUX SYSTEM ACCESSORY PROTEIN	AFH70047.1	-	-	Y	N	D55Y
1793661 A T	-	ST398NM01_RS08655	ST398NM01_2896	CADMIUM RESISTANCE PROTEIN	AFH70048.1	-	-	N	Y	F205L
1795391 A G	+	ST398NM01_RS08665	ST398NM01_2897	RRNA ADENINE N-6-METHYLTRANSFERASE	AFH70049.1	-	-	N	Y	I65M
1795761 T A	+	ST398NM01_RS08665	ST398NM01_2897	RRNA ADENINE N-6-METHYLTRANSFERASE	AFH70049.1	-	-	N	Y	S189T
1795829 ATTTAC ATTAC	+	ST398NM01_RS08665	ST398NM01_2897	RRNA ADENINE N-6-METHYLTRANSFERASE	AFH70049.1	-	-	Y	N	F212fs
1795854 G T	+	ST398NM01_RS08665	ST398NM01_2897	RRNA ADENINE N-6-METHYLTRANSFERASE	AFH70049.1	-	-	N	Y	A220S
1795863 T C	+	ST398NM01_RS08665	ST398NM01_2897	RRNA ADENINE N-6-METHYLTRANSFERASE	AFH70049.1	-	-	N	Y	Y223H
1795869 A G	+	ST398NM01_RS08665	ST398NM01_2897	RRNA ADENINE N-6-METHYLTRANSFERASE	AFH70049.1	-	-	N	Y	R225G
1795938 TATAGA AATAAG	+	ST398NM01_RS08665	ST398NM01_2897	RRNA ADENINE N-6-METHYLTRANSFERASE	AFH70049.1	-	-	N	Y	YR248NK
1796705 T C	+	ST398NM01_RS08670	ST398NM01_2899	TRANSPOSASE	AFH70051.1	-	-	N	Y	I173T
1797028 T A	-	-	ST398NM01_2900	TRANSPOSASE	AFH70052.1	-	-	N	Y	Q54H
1798966 C T	+	ST398NM01_RS08680	ST398NM01_1887	HYPOTHETICAL PROTEIN	AFH70054.1	-	-	Y	Y	Q69*
1799686 A G	+	-	ST398NM01_2902	HYPOTHETICAL PROTEIN	AFH70055.1	-	-	Y	N	E15G
1824387 A G	-	ST398NM01_RS08840	ST398NM01_1917	FUMARATE HYDRATASE	AFH70078.1	-	-	Y	Y	L310P
1825909 A G	-	ST398NM01_RS08845	ST398NM01_1918	HYPOTHETICAL PROTEIN	AFH70079.1	-	-	Y	N	F9L
1826052 C A	+	-	ST398NM01_2905	NITROGEN REGULATION PROTEIN NIFR3	AFH70080.1	-	-	Y	N	R10S
1826077 A G	+	-	ST398NM01_2905	NITROGEN REGULATION PROTEIN NIFR3	AFH70080.1	-	-	Y	N	K18R
1841566 A G	-	ST398NM01_RS09030	ST398NM01_1954	PEROXIDE OPERON REGULATOR	AFH70088.1	-	-	N	Y	F90L
1852461 T C	-	ST398NM01_RS09090	ST398NM01_1964	ABC TRANSPORTER ATP-BINDING PROTEIN	AFH70098.1	-	-	N	Y	E497G
1852768 T C	-	ST398NM01_RS09090	ST398NM01_1964	ABC TRANSPORTER ATP-BINDING PROTEIN	AFH70098.1	-	-	N	Y	T395A
1854294 T C	-	ST398NM01_RS09100	ST398NM01_1966	RECX	AFH70100.1	-	-	N	Y	E261G
1855622 A G	-	ST398NM01_RS09105	ST398NM01_1967	MONOFUNCTIONAL BIOSYNTHETIC PEPTIDOGLYCAN TRANSGLYCOSYLASE	AFH70101.1	-	-	Y	N	F184S
1868536 G C	+	ST398NM01_RS09185	ST398NM01_1982	INTEGRAL MEMBRANE PROTEIN	AFH70117.1	-	-	Y	Y	S273T
1868909 TAATT TATT	-	ST398NM01_RS09190	ST398NM01_1983	HYPOTHETICAL PROTEIN	AFH70118.1	-	-	Y	N	L149fs
1869133 C T	-	ST398NM01_RS09190	ST398NM01_1983	HYPOTHETICAL PROTEIN	AFH70118.1	-	-	N	Y	D75N
1893936 A T	+	ST398NM01_RS09305	ST398NM01_2004	HYPOTHETICAL PROTEIN	AFH70139.1	-	-	N	Y	K63*
1905088 T A	-	-	ST398NM01_2906	HYPOTHETICAL PROTEIN	AFH70150.1	-	-	Y	N	K9N
1909525 T A	-	ST398NM01_RS09385	ST398NM01_2019	HYPOTHETICAL PROTEIN	AFH70155.1	-	-	N	Y	I268F
1910218 A G	-	ST398NM01_RS09385	ST398NM01_2019	HYPOTHETICAL PROTEIN	AFH70155.1	-	-	N	Y	F37L
1910887 CAAAAA CAAAC	+	-	ST398NM01_2020	BETA-LACTAMASE	AFH70156.1	-	-	N	Y	K97fs
1911174 A T	+	-	ST398NM01_2020	BETA-LACTAMASE	AFH70156.1	-	-	N	Y	D191V
1911212 A G	+	-	ST398NM01_2020	BETA-LACTAMASE	AFH70156.1	-	-	N	Y	N204D
1915539 A G	-	ST398NM01_RS09410	ST398NM01_2022	HYPOTHETICAL PROTEIN	AFH70160.1	-	-	N	Y	Y284H
1918100 A G	-	ST398NM01_RS09420	ST398NM01_2024	TRANSPOSASE	AFH70162.1	-	-	Y	N	L238S
1922987 TAAAAAAAGACAACAAACAC TAAAAAAGACAACAAACAC	-	ST398NM01_RS09445	ST398NM01_2029	HYPOTHETICAL PROTEIN	AFH70167.1	-	-	Y	Y	F5fs
1926423 C G	-	ST398NM01_RS09470	ST398NM01_2052	ABC TRANSPORTER ATP-BINDING PROTEIN	AFH70172.1	-	-	N	Y	G38R
1926581 T A	-	ST398NM01_RS09475	ST398NM01_2053	HYPOTHETICAL PROTEIN	AFH70173.1	-	-	Y	N	K211*
1926596 TAAGT TAGT	-	ST398NM01_RS09475	ST398NM01_2053	HYPOTHETICAL PROTEIN	AFH70173.1	-	-	N	Y	I206fs
1931536 G C	-	ST398NM01_RS09505	ST398NM01_2058	OUTER MEMBRANE PROTEIN	AFH70179.1	-	-	Y	N	S517*
1931561 G T	-	ST398NM01_RS09505	ST398NM01_2058	OUTER MEMBRANE PROTEIN	AFH70179.1	-	-	Y	N	Q509K
1931644 A G	-	ST398NM01_RS09505	ST398NM01_2058	OUTER MEMBRANE PROTEIN	AFH70179.1	-	-	Y	Y	V481A
1932862 T A	-	ST398NM01_RS09505	ST398NM01_2058	OUTER MEMBRANE PROTEIN	AFH70179.1	-	-	N	Y	Q75L
1934450 T A	+	-	ST398NM01_2911	HYPOTHETICAL PROTEIN	AFH70182.1	-	-	Y	N	F69I
1934750 T A	+	-	ST398NM01_2912	HYPOTHETICAL PROTEIN	AFH70183.1	-	-	N	Y	L73H
1934774 C A	+	-	ST398NM01_2912	HYPOTHETICAL PROTEIN	AFH70183.1	-	-	Y	N	P81H
1935890 A G	+	ST398NM01_RS09535	ST398NM01_2913	CHEMOTAXIS-INHIBITING PROTEIN	AFH70185.1	-	-	N	Y	K4R
1935895 G T	+	ST398NM01_RS09535	ST398NM01_2913	CHEMOTAXIS-INHIBITING PROTEIN	AFH70185.1	-	-	N	Y	A6S
1936211 A T	+	ST398NM01_RS09535	ST398NM01_2913	CHEMOTAXIS-INHIBITING PROTEIN	AFH70185.1	-	-	N	Y	D111V
1953360 C T	-	ST398NM01_RS09630	ST398NM01_2929	MAJOR CAPSID PROTEIN	AFH70204.1	-	-	Y	Y	V112I
1966750 T G	-	ST398NM01_RS09740	ST398NM01_2945	HYPOTHETICAL PROTEIN	AFH70228.1	-	-	Y	Y	K109T
1967662 C A	-	ST398NM01_RS09750	ST398NM01_2948	PUTATIVE CYTOSOLIC PROTEIN	AFH70231.1	-	-	Y	Y	E84*
1968421 C T	-	ST398NM01_RS09760	ST398NM01_2951	HYPOTHETICAL PROTEIN	AFH70234.1	-	-	Y	Y	E22K
1972165 T C	+	ST398NM01_RS09810	ST398NM01_2958	DNA POLYMERASE III ALPHA SUBUNIT	AFH70242.1	-	-	N	Y	S41P
1972267 A G	+	ST398NM01_RS09810	ST398NM01_2958	DNA POLYMERASE III ALPHA SUBUNIT	AFH70242.1	-	-	Y	N	I75V
1973278 A G	+	ST398NM01_RS09815	ST398NM01_2959	HYPOTHETICAL PROTEIN	AFH70243.1	-	-	N	Y	K97R
1979700 TAAAAAAAATGAT TAAAAAAATGAT	+	ST398NM01_RS09850	ST398NM01_2062	SUCCINYL-DIAMINOPIMELATE DESUCCINYLASE	AFH70251.1	-	-	Y	Y	N225fs
1981319 A T	+	ST398NM01_RS09855	ST398NM01_2063	KTRB	AFH70252.1	-	-	N	Y	T224S
1981654 A C	+	ST398NM01_RS09855	ST398NM01_2063	KTRB	AFH70252.1	-	-	N	Y	K335N
1981780 ATTTGGA ATTGGA,AATTGGA	+	ST398NM01_RS09855	ST398NM01_2063	KTRB	AFH70252.1	-	-	Y	N	F378fs/F378I
1981862 T C	+	ST398NM01_RS09855	ST398NM01_2063	KTRB	AFH70252.1	-	-	Y	N	C405R
1982539 T C	-	-	ST398NM01_2064	PHAGE PROTEIN	AFH70254.1	-	-	N	Y	H195R
1987538 A T	-	ST398NM01_RS09885	ST398NM01_2069	SERINE-ASPARTATE REPEAT FAMILY PROTEIN	AFH70259.1	-	-	Y	Y	D146E
1991135 A T	+	ST398NM01_RS09905	ST398NM01_2073	ACCESSORY GENE REGULATOR PROTEIN B AGRB	AFH70263.1	-	-	N	Y	L113F
1991475 GTA GA	+	ST398NM01_RS09910	ST398NM01_2074	AGRD	AFH70264.1	-	-	Y	N	N21fs
1992164 A G	+	ST398NM01_RS09915	ST398NM01_2075	AGRC	AFH70265.1	-	-	N	Y	I195V
2036750 T C	-	ST398NM01_RS10135	ST398NM01_2115	HYPOTHETICAL PROTEIN	AFH70301.1	-	-	Y	N	Q71R
2036863 A T	-	ST398NM01_RS10135	ST398NM01_2115	HYPOTHETICAL PROTEIN	AFH70301.1	-	-	Y	N	Y33*
2041247 C T	-	ST398NM01_RS10150	ST398NM01_2118	POTASSIUM-TRANSPORTING ATPASE A CHAIN	AFH70304.1	-	-	N	Y	V80I
2041512 C T	-	ST398NM01_RS10155	ST398NM01_2119	HYPOTHETICAL PROTEIN	AFH70305.1	-	-	N	Y	R40H
2043268 G T	+	ST398NM01_RS10160	ST398NM01_2120	KDPD	AFH70306.1	-	-	N	Y	D533Y
2044180 A G	+	ST398NM01_RS10160	ST398NM01_2120	KDPD	AFH70306.1	-	-	Y	Y	R837G
2045088 T G	+	ST398NM01_RS10165	ST398NM01_2121	KDPE	AFH70307.1	-	-	Y	Y	Ter230Eext*?
2049989 C T	-	ST398NM01_RS10180	ST398NM01_2124	D-ALANINE--D-ALANINE LIGASE	AFH70310.1	-	-	N	Y	W16*
2056650 C A	-	-	ST398NM01_2132	TRANSPOSASE	AFH70319.1	-	-	N	Y	E38*
2072315 C T	-	ST398NM01_RS10330	ST398NM01_2151	ATP SYNTHASE A CHAIN	AFH70339.1	-	-	Y	Y	V150I
2077008 T C	-	ST398NM01_RS10360	ST398NM01_2157	PROTEIN TYROSINE PHOSPHATASE	AFH70345.1	-	-	Y	N	Ter140Wext*?
2092667 T C	-	-	ST398NM01_2965	HYPOTHETICAL PROTEIN	AFH70360.1	-	-	N	Y	K4R
2109891 A T	+	ST398NM01_RS10530	ST398NM01_2189	LYTIC REGULATORY PROTEIN	AFH70378.1	-	-	N	Y	I175L
2114947 T C	-	ST398NM01_RS10555	ST398NM01_2194	HYPOTHETICAL PROTEIN	AFH70384.1	-	-	N	Y	K73E
2115523 A T	-	ST398NM01_RS10560	ST398NM01_2195	HYPOTHETICAL PROTEIN	AFH70385.1	-	-	N	Y	S235T
2115658 G A	-	ST398NM01_RS10560	ST398NM01_2195	HYPOTHETICAL PROTEIN	AFH70385.1	-	-	Y	N	Q190*
2115770 T G	-	ST398NM01_RS10560	ST398NM01_2195	HYPOTHETICAL PROTEIN	AFH70385.1	-	-	Y	N	E152D
2116190 C G	-	ST398NM01_RS10560	ST398NM01_2195	HYPOTHETICAL PROTEIN	AFH70385.1	-	-	Y	N	L12F
2116491 T C	-	-	ST398NM01_2967	HYPOTHETICAL PROTEIN	AFH70386.1	-	-	Y	N	K59R
2117225 C A	-	-	ST398NM01_2196	HYPOTHETICAL PROTEIN	AFH70387.1	-	-	Y	N	G188V
2117271 C T	-	-	ST398NM01_2196	HYPOTHETICAL PROTEIN	AFH70387.1	-	-	N	Y	E173K
2117555 C T	-	-	ST398NM01_2196	HYPOTHETICAL PROTEIN	AFH70387.1	-	-	Y	Y	R78K
2122174 T C	-	ST398NM01_RS10595	ST398NM01_2203	HYPOTHETICAL PROTEIN	AFH70394.1	-	-	Y	N	D11G
2125678 CTTAA CTAA	-	ST398NM01_RS10620	ST398NM01_2208	TRANSPOSASE	AFH70399.1	-	-	N	Y	K237fs
2125704 T C	-	ST398NM01_RS10620	ST398NM01_2208	TRANSPOSASE	AFH70399.1	-	-	N	Y	T229A
2125754 T C	-	ST398NM01_RS10620	ST398NM01_2208	TRANSPOSASE	AFH70399.1	-	-	N	Y	D212G
2125902 C A	-	ST398NM01_RS10620	ST398NM01_2208	TRANSPOSASE	AFH70399.1	-	-	N	Y	E163*
2133731 GAAAAACAAACCAT GAAAAAACAAACCAT	+	-	ST398NM01_2969	MANNITOL-1-PHOSPHATE 5-DEHYDROGENASE	AFH70405.1	-	-	Y	Y	Q109fs
2139577 AGCTGCGTCTACCG AGCTGCGTCTACCGCTGCGTCTACCG	-	ST398NM01_RS10650	ST398NM01_2215	HYPOTHETICAL PROTEIN	AFH70407.1	-	-	Y	Y	A876_V877insVDAA
2153202 CTG CTTG	-	-	ST398NM01_2226	APBC	AFH70414.1	-	-	Y	Y	V242fs
2154352 A T	-	ST398NM01_RS10730	ST398NM01_2227	MULTIDRUG RESISTANCE PROTEIN B	AFH70415.1	-	-	Y	Y	N389K
2155958 A G	-	ST398NM01_RS10735	ST398NM01_2228	HYPOTHETICAL PROTEIN	AFH70416.1	-	-	Y	N	Y79H
2156080 A T	-	ST398NM01_RS10735	ST398NM01_2228	HYPOTHETICAL PROTEIN	AFH70416.1	-	-	Y	N	F38Y
2156143 T A	-	ST398NM01_RS10735	ST398NM01_2228	HYPOTHETICAL PROTEIN	AFH70416.1	-	-	Y	N	N17I
2156180 T C	-	ST398NM01_RS10735	ST398NM01_2228	HYPOTHETICAL PROTEIN	AFH70416.1	-	-	N	Y	T5A
2168314 G A	-	ST398NM01_RS10795	ST398NM01_2239	AMINO-ACID CITRATE SYNTHETASE	AFH70428.1	-	-	Y	Y	T115I
2177340 T C	-	ST398NM01_RS10835	ST398NM01_2247	QUINONE OXIDOREDUCTASE	AFH70436.1	-	-	Y	Y	R130G
2190155 G T	-	ST398NM01_RS10910	ST398NM01_2261	TRANSCRIPTIONAL REGULATOR%2C MERR FAMILY	AFH70451.1	-	-	Y	Y	L107I
2195310 A G	+	ST398NM01_RS10930	ST398NM01_2976	HYPOTHETICAL PROTEIN	AFH70455.1	-	-	N	Y	N72S
2196248 A G	+	ST398NM01_RS10935	ST398NM01_2264	HYPOTHETICAL PROTEIN	AFH70456.1	-	-	N	Y	T289A
2196818 T G	+	ST398NM01_RS10935	ST398NM01_2264	HYPOTHETICAL PROTEIN	AFH70456.1	-	-	Y	Y	S479A
2222837 T C	+	ST398NM01_RS11145	ST398NM01_2305	HYPOTHETICAL PROTEIN	AFH70498.1	-	-	N	Y	L57S
2230471 A G	-	ST398NM01_RS11180	ST398NM01_2310	PERMEASE	AFH70506.1	-	-	N	Y	F23S
2242703 A T	-	ST398NM01_RS11255	ST398NM01_2322	MOLYBDOPTERIN CONVERTING FACTOR%2C LARGE SUBUNIT	AFH70521.1	-	-	Y	Y	F31I
2253897 G T	-	ST398NM01_RS11320	ST398NM01_2335	FERRICHROME-BINDING PROTEIN	AFH70535.1	-	-	Y	N	P7Q
2262014 G A	-	ST398NM01_RS11370	ST398NM01_2345	STAPHYLOCOCCAL ACCESSORY REGULATOR	AFH70545.1	-	-	Y	N	S92L
2262186 T A	-	ST398NM01_RS11370	ST398NM01_2345	STAPHYLOCOCCAL ACCESSORY REGULATOR	AFH70545.1	-	-	N	Y	R35*
2262820 T A	-	ST398NM01_RS11380	ST398NM01_2346	HYPOTHETICAL PROTEIN	AFH70546.1	-	-	N	Y	S62C
2263510 G A	-	ST398NM01_RS11385	ST398NM01_2347	STAPHYLOCOCCAL ACCESSORY REGULATOR	AFH70547.1	-	-	N	Y	H113Y
2264437 A T	-	ST398NM01_RS11390	ST398NM01_2348	TRANSCRIPTIONAL REGULATOR%2C ARAC FAMILY	AFH70548.1	-	-	N	Y	I452N
2264606 T C	-	ST398NM01_RS11390	ST398NM01_2348	TRANSCRIPTIONAL REGULATOR%2C ARAC FAMILY	AFH70548.1	-	-	N	Y	R396G
2264615 C T	-	ST398NM01_RS11390	ST398NM01_2348	TRANSCRIPTIONAL REGULATOR%2C ARAC FAMILY	AFH70548.1	-	-	Y	N	E393K
2270077 T G	-	ST398NM01_RS11410	ST398NM01_2352	OPINE DEHYDROGENASE	AFH70552.1	-	-	Y	Y	N52H
2271285 A C	+	ST398NM01_RS11410	ST398NM01_2354	SSAA	AFH70554.1	-	-	Y	Y	K52T
2274466 AGAATTTCA AAGCTGACG	-	-	ST398NM01_2987	HYPOTHETICAL PROTEIN	AFH70557.1	-	-	Y	Y	EFQ16*
2274479 GAAATTCTA GTCAGCTTA	+	-	ST398NM01_2988	NITROGEN REGULATION PROTEIN NIFR3	AFH70558.1	-	-	Y	Y	EIL20VSL
2274489 AGGCAATGCG AATAATGTGCA	+	-	ST398NM01_2988	NITROGEN REGULATION PROTEIN NIFR3	AFH70558.1	-	-	Y	Y	A24fs
2274505 GGTGTG CGG	+	-	ST398NM01_2988	NITROGEN REGULATION PROTEIN NIFR3	AFH70558.1	-	-	Y	Y	V29_W30delinsG
2274521 C T	+	-	ST398NM01_2988	NITROGEN REGULATION PROTEIN NIFR3	AFH70558.1	-	-	Y	Y	Q34*
2274530 ACGA GCGG	+	-	ST398NM01_2988	NITROGEN REGULATION PROTEIN NIFR3	AFH70558.1	-	-	Y	Y	TK37AE
2283769 T C	-	ST398NM01_RS11480	ST398NM01_2364	HYPOTHETICAL PROTEIN	AFH70566.1	-	-	N	Y	K7E
2284143 T C	+	ST398NM01_RS11485	ST398NM01_2365	HYPOTHETICAL PROTEIN	AFH70567.1	-	-	Y	N	F103S
2307866 T C	+	-	ST398NM01_2989	HYPOTHETICAL PROTEIN	AFH70591.1	-	-	Y	N	F30S
2309570 A T	-	ST398NM01_RS14085	ST398NM01_2990	HYPOTHETICAL PROTEIN	AFH70594.1	-	-	N	Y	S10R
2323223 C G	+	ST398NM01_RS11680	ST398NM01_2406	TRANSCRIPTIONAL REGULATOR%2C TETR FAMILY	AFH70611.1	-	-	N	Y	H59D
2324406 T A	-	ST398NM01_RS11690	ST398NM01_2408	HYPOTHETICAL PROTEIN	AFH70613.1	-	-	N	Y	L387F
2347859 A T	-	ST398NM01_RS11810	ST398NM01_2429	PHAGE INFECTION PROTEIN	AFH70635.1	-	-	Y	N	S2T
2353122 T A	+	-	ST398NM01_2995	HYPOTHETICAL PROTEIN	AFH70640.1	-	-	Y	Y	F49I
2353359 A G	+	ST398NM01_RS11835	ST398NM01_2434	TRANSCRIPTIONAL REGULATOR%2C ARAC FAMILY	AFH70641.1	-	-	Y	N	N57D
2353368 C A	+	ST398NM01_RS11835	ST398NM01_2434	TRANSCRIPTIONAL REGULATOR%2C ARAC FAMILY	AFH70641.1	-	-	N	Y	L387F
2353372 G A	+	ST398NM01_RS11835	ST398NM01_2434	TRANSCRIPTIONAL REGULATOR%2C ARAC FAMILY	AFH70641.1	-	-	Y	N	G61D
2354991 T C	+	ST398NM01_RS11835	ST398NM01_2434	TRANSCRIPTIONAL REGULATOR%2C ARAC FAMILY	AFH70641.1	-	-	Y	N	F601L
2356778 G T	-	ST398NM01_RS11850	ST398NM01_2437	PROTON/SODIUM-GLUTAMATE SYMPORT PROTEIN	AFH70644.1	-	-	Y	Y	A374E
2358428 GTTTTTTTTCTTCTTCA GTTTTTTTCTTCTTCA	-	ST398NM01_RS11855	ST398NM01_2438	HYPOTHETICAL PROTEIN	AFH70645.1	-	-	Y	N	N6fs
2358845 A T	+	ST398NM01_RS11860	ST398NM01_2439	TRANSCRIPTIONAL REGULATOR%2C MARR FAMILY	AFH70646.1	-	-	N	Y	Y11F
2358877 T C	+	ST398NM01_RS11860	ST398NM01_2439	TRANSCRIPTIONAL REGULATOR%2C MARR FAMILY	AFH70646.1	-	-	N	Y	C22R
2359556 C A	+	ST398NM01_RS11865	ST398NM01_2440	SMALL HEAT SHOCK PROTEIN	AFH70647.1	-	-	Y	N	P21Q
2374675 C T	-	ST398NM01_RS11930	ST398NM01_2453	NITRITE REDUCTASE [NAD(P)H] LARGE SUBUNIT	AFH70661.1	-	-	Y	Y	D556N
2379349 T C	-	ST398NM01_RS11950	ST398NM01_2457	HYPOTHETICAL PROTEIN	AFH70665.1	-	-	Y	N	K57E
2391247 C A	-	ST398NM01_RS12020	ST398NM01_2469	HYPOTHETICAL PROTEIN	AFH70679.1	-	-	Y	Y	R15L
2392501 G A	+	ST398NM01_RS12025	ST398NM01_2470	IGG-BINDING PROTEIN SBI	AFH70680.1	-	-	Y	N	V373I
2393217 A G	+	ST398NM01_RS12035	ST398NM01_2471	LEUKOCIDIN S SUBUNIT	AFH70681.1	-	-	N	Y	K8R
2396927 T C	-	ST398NM01_RS12050	ST398NM01_2475	BIOX	AFH70684.1	-	-	N	Y	I91V
2397005 T G	-	ST398NM01_RS12050	ST398NM01_2475	BIOX	AFH70684.1	-	-	Y	Y	I65L
2403440 A T	-	ST398NM01_RS12090	ST398NM01_2481	HYPOTHETICAL PROTEIN	AFH70692.1	-	-	N	Y	L253*
2419190 G A	+	ST398NM01_RS12090	ST398NM01_2493	BETA-LACTAMASE FAMILY PROTEIN	AFH70707.1	-	-	Y	N	M1?
2428253 G A	-	ST398NM01_RS12205	ST398NM01_2500	GLYCINE BETAINE TRANSPORT ATP-BINDING PROTEIN	AFH70714.1	-	-	Y	Y	P42S
2439961 A T	-	ST398NM01_RS12260	ST398NM01_2510	FERREDOXIN-DEPENDENT GLUTAMATE SYNTHASE	AFH70723.1	-	-	N	Y	F18Y
2440389 CTTTTCCTA CTTTTTTCCTA	+	ST398NM01_RS12265	ST398NM01_2511	INTEGRAL MEMBRANE PROTEIN	AFH70724.1	-	-	Y	Y	P63fs
2440674 C T	+	ST398NM01_RS12265	ST398NM01_2511	INTEGRAL MEMBRANE PROTEIN	AFH70724.1	-	-	Y	N	S156L
2472880 T C	+	ST398NM01_RS12450	ST398NM01_3008	HYPOTHETICAL PROTEIN	AFH70764.1	-	-	N	Y	S4P
2484701 T C	-	ST398NM01_RS12485	ST398NM01_2556	GLUCONOKINASE	AFH70771.1	-	-	Y	Y	K49E
2488199 A G	-	ST398NM01_RS12510	ST398NM01_2561	INTEGRAL MEMBRANE PROTEIN	AFH70776.1	-	-	N	Y	L602S
2493485 A T	-	ST398NM01_RS12530	ST398NM01_2564	BICYCLOMYCIN RESISTANCE PROTEIN	AFH70780.1	-	-	Y	N	I353N
2493846 T C	-	ST398NM01_RS12530	ST398NM01_2564	BICYCLOMYCIN RESISTANCE PROTEIN	AFH70780.1	-	-	N	Y	N233D
2494716 T A	-	ST398NM01_RS12535	ST398NM01_2565	TRANSCRIPTIONAL REGULATOR%2C MARR FAMILY	AFH70781.1	-	-	Y	N	Y96F
2494953 T A	-	ST398NM01_RS12535	ST398NM01_2565	TRANSCRIPTIONAL REGULATOR%2C MARR FAMILY	AFH70781.1	-	-	N	Y	E17V
2494988 T A	-	ST398NM01_RS12535	ST398NM01_2565	TRANSCRIPTIONAL REGULATOR%2C MARR FAMILY	AFH70781.1	-	-	Y	N	R5S
2565842 G A	-	ST398NM01_RS12895	ST398NM01_2633	FERROUS IRON TRANSPORT PROTEIN B	AFH70851.1	-	-	Y	Y	P237S
2589520 G T	-	ST398NM01_RS13025	ST398NM01_2656	ACETYL-COENZYME A SYNTHETASE	AFH70876.1	-	-	Y	Y	A299D
2590984 A T	-	ST398NM01_RS13030	ST398NM01_2657	SIGNAL TRANSDUCTION PROTEIN TRAP	AFH70877.1	-	-	N	Y	D28E
2616250 T G	-	ST398NM01_RS13175	ST398NM01_2679	CLUMPING FACTOR B	AFH70903.1	-	-	Y	Y	E829D
2616338 A G	-	ST398NM01_RS13175	ST398NM01_2679	CLUMPING FACTOR B	AFH70903.1	-	-	Y	Y	L800S
2616406 C G	-	ST398NM01_RS13175	ST398NM01_2679	CLUMPING FACTOR B	AFH70903.1	-	-	Y	N	E777D
2616428 A G	-	ST398NM01_RS13175	ST398NM01_2679	CLUMPING FACTOR B	AFH70903.1	-	-	Y	Y	L770S
2616485 C T	-	ST398NM01_RS13175	ST398NM01_2679	CLUMPING FACTOR B	AFH70903.1	-	-	Y	Y	G751D
2616547 A T	-	ST398NM01_RS13175	ST398NM01_2679	CLUMPING FACTOR B	AFH70903.1	-	-	Y	N	S730R
2616606 T C	-	ST398NM01_RS13175	ST398NM01_2679	CLUMPING FACTOR B	AFH70903.1	-	-	Y	Y	N711D
2616862 C G	-	ST398NM01_RS13175	ST398NM01_2679	CLUMPING FACTOR B	AFH70903.1	-	-	Y	N	E625D
2616904 C G	-	ST398NM01_RS13175	ST398NM01_2679	CLUMPING FACTOR B	AFH70903.1	-	-	N	Y	E611D
2616946 C G	-	ST398NM01_RS13175	ST398NM01_2679	CLUMPING FACTOR B	AFH70903.1	-	-	Y	Y	E597D
2616958 C G	-	ST398NM01_RS13175	ST398NM01_2679	CLUMPING FACTOR B	AFH70903.1	-	-	Y	D	E593D
2616988 C G	-	ST398NM01_RS13175	ST398NM01_2679	CLUMPING FACTOR B	AFH70903.1	-	-	Y	Y	E583D
2617000 C G	-	ST398NM01_RS13175	ST398NM01_2679	CLUMPING FACTOR B	AFH70903.1	-	-	Y	Y	E579D
2625479 T C	-	ST398NM01_RS13210	ST398NM01_2686	ARGR	AFH70910.1	-	-	N	Y	N6D
2636777 C A	-	ST398NM01_RS13245	ST398NM01_2693	HYPOTHETICAL PROTEIN	AFH70917.1	-	-	Y	Y	A133S
2640650 T C	-	ST398NM01_RS13260	ST398NM01_2696	HYPOTHETICAL PROTEIN	AFH70920.1	-	-	N	Y	K495R
2653065 TTCTTTCT TT	-	ST398NM01_RS13300	ST398NM01_2704	SERINE-RICH ADHESIN FOR PLATELETS	AFH70928.1	-	-	Y	Y	R2265
2653454 TTCGGATGTGCTCAATGACATTGATGTGCTTGTTGACACTGATTCTGAGTCGCTAATTGATGTTGAAT TT	-	ST398NM01_RS13300	ST398NM01_2704	SERINE-RICH ADHESIN FOR PLATELETS	AFH70928.1	-	-	Y	Y	D2115_S2136del
2662676 TAAAAAAAGAAATGAAG TAAAAAAAAGAAATGAAG	+	ST398NM01_RS13315	ST398NM01_2707	HYPOTHETICAL PROTEIN	AFH70931.1	-	-	Y	Y	R75fs
2664704 C A	+	ST398NM01_RS13320	ST398NM01_2708	HYPOTHETICAL PROTEIN	AFH70932.1	-	-	Y	N	S424*
2671511 T C	-	ST398NM01_RS13365	ST398NM01_2717	ICAR	AFH70941.1	-	-	N	Y	N31S
2673604 C T	+	ST398NM01_RS13380	ST398NM01_2719	POLYSACCHARIDE DEACETYLASE	AFH70943.1	-	-	Y	N	P119L
2674553 A G	+	ST398NM01_RS13385	ST398NM01_2720	HYPOTHETICAL PROTEIN	AFH70944.1	-	-	N	Y	N142S
2683533 C T	-	ST398NM01_RS13430	ST398NM01_2729	HISTIDINOL DEHYDROGENASE	AFH70954.1	-	-	Y	Y	A240T
2693749 G A	-	-	ST398NM01_2740	COLLAGEN ADHESION PROTEIN	AFH70965.1	CONTAINS REPETITIVE MOTIF REGION THAT COULD NOT BE SEQUENCED CORRECTLY	-	Y	Y	T802I
2694030 T C	-	-	ST398NM01_2740	COLLAGEN ADHESION PROTEIN	AFH70965.1	CONTAINS REPETITIVE MOTIF REGION THAT COULD NOT BE SEQUENCED CORRECTLY	-	Y	Y	I708M
2694063 T A	-	-	ST398NM01_2740	COLLAGEN ADHESION PROTEIN	AFH70965.1	CONTAINS REPETITIVE MOTIF REGION THAT COULD NOT BE SEQUENCED CORRECTLY	-	Y	Y	K697N
2694106 TT CC	-	-	ST398NM01_2740	COLLAGEN ADHESION PROTEIN	AFH70965.1	CONTAINS REPETITIVE MOTIF REGION THAT COULD NOT BE SEQUENCED CORRECTLY	-	Y	Y	N683G
2695033 G T	-	-	ST398NM01_2740	COLLAGEN ADHESION PROTEIN	AFH70965.1	CONTAINS REPETITIVE MOTIF REGION THAT COULD NOT BE SEQUENCED CORRECTLY	-	Y	Y	A374E
2711556 C T	-	ST398NM01_RS13570	ST398NM01_2756	GLUCOSE INHIBITED DIVISION PROTEIN A	AFH70982.1	-	-	Y	Y	A344T
