# Supplementary material for: Genomic Characterization of a New Biofilm-Forming and Adhesive ST398 Human-Adapted MSSA Lineage Causing Septic Knee Arthritis Following Surgical Reconstruction
Source: Microorganisms. 2021 Feb 2;9(2):305. doi: 10.3390/microorganisms9020305 (PMC7913009; doi:10.3390/microorganisms9020305)
Supplement: Supplementary file 1 [file microorganisms-09-00305-s001.zip › Tab S1.xlsx]

## Sheet: 1M_vs_2M_NODUP_saureusST398
SNP/INDEL	STRAND	LOCUS TAG	OLD LOCUS TAG	PRODUCT	PROTEIN ID	NOTE	GENE	M1_M2/M1_DUP.vcf	M1_M2/M2_DUP.vcf	AA CHANGE
7255 T C	+	SAPIG_RS00030	SAPIG0006	DNA GYRASE SUBUNIT A	WP_000819065.1	-	GYRA	Y	Y	Leu84Ser
9319 T C	+	SAPIG_RS00030	SAPIG0006	DNA GYRASE SUBUNIT A	WP_000819065.1	-	GYRA	Y	Y	Val772Ala
15657 G A	+	SAPIG_RS00055	SAPIG0011	AZLD DOMAIN-CONTAINING PROTEIN	WP_000628047.1	-	-	Y	Y	Val82Ile
31315 A C	+	SAPIG_RS00125	SAPIG0025	LPXTG-ANCHORED ADENOSINE SYNTHASE ADSA	WP_000645765.1	-	ADSA	Y	Y	Glu66Ala
33049 T C	+	SAPIG_RS00125	SAPIG0025	LPXTG-ANCHORED ADENOSINE SYNTHASE ADSA	WP_000645765.1	-	ADSA	Y	Y	Met644Thr
34284 A G	+	SAPIG_RS00130	SAPIG0027	23S RRNA (PSEUDOURIDINE(1915)-N(3))-METHYLTRANSFERASE RLMH	WP_000704775.1	-	RLMH	Y	N	sSNP
44261 A G	-	SAPIG_RS00185	SAPIG0038	IS6-LIKE ELEMENT IS257 FAMILY TRANSPOSASE	WP_001106056.1	-	-	Y	Y	sSNP
44280 C T	-	SAPIG_RS00185	SAPIG0038	IS6-LIKE ELEMENT IS257 FAMILY TRANSPOSASE	WP_001106056.1	-	-	Y	Y	Cys210Tyr
44490 A T	-	SAPIG_RS00185	SAPIG0038	IS6-LIKE ELEMENT IS257 FAMILY TRANSPOSASE	WP_001106056.1	-	-	Y	N	Val140Glu
44652 C T	-	SAPIG_RS00185	SAPIG0038	IS6-LIKE ELEMENT IS257 FAMILY TRANSPOSASE	WP_001106056.1	-	-	Y	N	Trp86*
44735 C T	-	SAPIG_RS00185	SAPIG0038	IS6-LIKE ELEMENT IS257 FAMILY TRANSPOSASE	WP_001106056.1	-	-	Y	Y	sSNP
44836 T C	-	SAPIG_RS00185	SAPIG0038	IS6-LIKE ELEMENT IS257 FAMILY TRANSPOSASE	WP_001106056.1	-	-	Y	Y	Thr25Ala
60600 TAAAAAATATAG TAAAAAAATATAG	+	SAPIG_RS00260	SAPIG0053	DUF1643 DOMAIN-CONTAINING PROTEIN	WP_001092192.1	-	-	Y	Y	intergenic region
61139 C T	-	SAPIG_RS00265	SAPIG0054	IS6-LIKE ELEMENT IS257 FAMILY TRANSPOSASE	WP_001105999.1	-	-	Y	Y	Arg60Gln
89225 GAAACTAAAAAAAATAGT GAACTAAAAAAAATAGT,GAAACTAAAAAAATAGT	+	SAPIG_RS00415	SAPIG0087	AAA FAMILY ATPASE	WP_000592003.1	-	-	Y	N	Thr55fs
89262 A G	+	SAPIG_RS00415	SAPIG0087	AAA FAMILY ATPASE	WP_000592003.1	-	-	Y	N	Tyr66Cys
90532 C T	+	SAPIG_RS00415	SAPIG0087	AAA FAMILY ATPASE	WP_000592003.1	-	-	N	Y	sSNP
90750 A G	+	SAPIG_RS00415	SAPIG0087	AAA FAMILY ATPASE	WP_000592003.1	-	-	Y	N	Asp562Gly
90968 T A	+	SAPIG_RS00415	SAPIG0087	AAA FAMILY ATPASE	WP_000592003.1	-	-	Y	N	Ser635Thr
91037 A T	+	SAPIG_RS00415	SAPIG0087	AAA FAMILY ATPASE	WP_000592003.1	-	-	Y	N	Ile658Leu
91043 G T	+	SAPIG_RS00415	SAPIG0087	AAA FAMILY ATPASE	WP_000592003.1	-	-	Y	N	Gly660Cys
91050 A G	+	SAPIG_RS00415	SAPIG0087	AAA FAMILY ATPASE	WP_000592003.1	-	-	N	Y	Asp662Gly
91103 T C	+	SAPIG_RS00415	SAPIG0087	AAA FAMILY ATPASE	WP_000592003.1	-	-	N	Y	Ser680Pro
91699 G T	+	SAPIG_RS00420	SAPIG0088	HYPOTHETICAL PROTEIN	WP_014532447.1	-	-	N	Y	Glu67*
91802 C A	+	SAPIG_RS00425	SAPIG0089	IS21 FAMILY TRANSPOSASE	WP_014532448.1	-	-	Y	N	Tyr22*
91855 C A	+	SAPIG_RS00425	SAPIG0089	IS21 FAMILY TRANSPOSASE	WP_014532448.1	-	-	Y	N	Thr40Asn
92100 T C	+	SAPIG_RS00425	SAPIG0089	IS21 FAMILY TRANSPOSASE	WP_014532448.1	-	-	N	Y	Ser122Pro
93453 G T	+	SAPIG_RS00430	SAPIG0090	ATP-BINDING PROTEIN	WP_000566444.1	-	-	Y	N	Gly195Val
93823 T A	+	SAPIG_RS00435	SAPIG0091	HYPOTHETICAL PROTEIN	WP_000067245.1	-	-	N	Y	Leu11Ile
100997 A T	+	SAPIG_RS00480	SAPIG0101	TETR/ACRR FAMILY TRANSCRIPTIONAL REGULATOR	WP_000414483.1	-	-	N	Y	Lys117Asn
101192 A T	+	SAPIG_RS00480	SAPIG0101	TETR/ACRR FAMILY TRANSCRIPTIONAL REGULATOR	WP_000414483.1	-	-	Y	N	Leu182Phe
102290 G A	-	SAPIG_RS00490	SAPIG0103	TRNA-DIHYDROURIDINE SYNTHASE	WP_000662029.1	-	-	Y	Y	Ala324Val
102689 G A	-	SAPIG_RS00490	SAPIG0103	TRNA-DIHYDROURIDINE SYNTHASE	WP_000662029.1	-	-	Y	Y	Ala191Val
103644 T C	+	SAPIG_RS00495	-	HYPOTHETICAL PROTEIN	WP_000389761.1	-	-	N	Y	intergenic region
103836 G T	+	SAPIG_RS00500	SAPIG0104	TFOX/SXY FAMILY PROTEIN	WP_000179902.1	-	-	Y	Y	Asp6Tyr
104858 A T	-	SAPIG_RS00505	SAPIG0105	MFS TRANSPORTER	WP_000130759.1	-	-	N	Y	sSNP
105470 C T	-	SAPIG_RS00510	SAPIG0106	FLAVODOXIN FAMILY PROTEIN	WP_000627031.1	-	-	Y	Y	Val159Ile
106087 G A	+	SAPIG_RS00515	SAPIG0107	LYSR FAMILY TRANSCRIPTIONAL REGULATOR	WP_001052502.1	-	-	N	Y	Val11Ile
107685 A G	+	SAPIG_RS00520	SAPIG0108	HYPOTHETICAL PROTEIN	WP_000908949.1	-	-	N	Y	Thr49Ala
109796 A G	+	SAPIG_RS00530	SAPIG0110	TETR/ACRR FAMILY TRANSCRIPTIONAL REGULATOR C-TERMINAL DOMAIN-CONTAINING PROTEIN	WP_001100493.1	-	-	Y	N	Glu90Gly
109814 G T	+	SAPIG_RS00530	SAPIG0110	TETR/ACRR FAMILY TRANSCRIPTIONAL REGULATOR C-TERMINAL DOMAIN-CONTAINING PROTEIN	WP_001100493.1	-	-	Y	N	Arg96Ile
109950 A G	+	SAPIG_RS00530	SAPIG0110	TETR/ACRR FAMILY TRANSCRIPTIONAL REGULATOR C-TERMINAL DOMAIN-CONTAINING PROTEIN	WP_001100493.1	-	-	N	Y	sSNP
113541 A C	+	SAPIG_RS00550	SAPIG0114	TANDEM-TYPE LIPOPROTEIN	WP_000826296.1	-	-	N	Y	Glu149Ala
113686 TAAAAGAT TAAAGAT	+	SAPIG_RS00550	SAPIG0114	TANDEM-TYPE LIPOPROTEIN	WP_000826296.1	-	-	N	Y	Arg199fs
115910 G C	+	SAPIG_RS00555	SAPIG0115	HELIX-TURN-HELIX DOMAIN-CONTAINING PROTEIN	WP_001188473.1	-	-	Y	Y	Ala653Pro
118903 A C	+	SAPIG_RS00565	SAPIG0117	MFS TRANSPORTER	WP_001006430.1	-	-	Y	Y	Glu461Ala
120952 G T	-	SAPIG_RS00570	SAPIG0118	NA/PI COTRANSPORTER FAMILY PROTEIN	WP_001791319.1	-	-	Y	N	Leu38Ile
126476 TTTGTTGCCATCTTCTTTACCAGGCTTGTTGCCA TTTGTTGCCA	-	SAPIG_RS00590	SAPIG0122	STAPHYLOCOCCAL PROTEIN A	WP_000728770.1	-	SPA	Y	Y	Gly371_Asp378del
128731 G A	-	SAPIG_RS00595	SAPIG0123	HTH-TYPE TRANSCRIPTIONAL REGULATOR SARS	WP_000876758.1	-	SARS	Y	N	Arg21Cys
136585 GGGGGCCA GCAGGGTCTCTTGTGGGGCCA	+	SAPIG_RS00630	-	STAPHYLOFERRIN B EXPORT MFS TRANSPORTER	-	FRAMESHIFTED	SBND	Y	Y	Gly148fs
136714 G C	+	SAPIG_RS00630	-	STAPHYLOFERRIN B EXPORT MFS TRANSPORTER	-	FRAMESHIFTED	SBND	Y	Y	Arg25Pro
139196 G A	+	SAPIG_RS00640	SAPIG0133	3-(L-ALANIN-3-YLCARBAMOYL)-2-[(2-AMINOETHYLCARBAMOYL)METHYL]-2-HYDROXYPROPANOATE SYNTHASE SBNF	WP_074347662.1	-	SBNF	Y	Y	Asp8Asn
146630 T C	+	SAPIG_RS15470	-	NAD-DEPENDENT EPIMERASE/DEHYDRATASE FAMILY PROTEIN	-	INTERNAL STOP	-	Y	Y	Ter136Glnext*
154761 T C	-	SAPIG_RS00720	SAPIG0149	GNTR FAMILY TRANSCRIPTIONAL REGULATOR	WP_078096484.1	-	-	Y	Y	intergenic region
164070 A C	+	SAPIG_RS00770	SAPIG0158	HYPOTHETICAL PROTEIN	WP_000725585.1	-	-	Y	Y	Lys378Thr
165563 C T	+	SAPIG_RS00775	SAPIG0159	BIFUNCTIONAL METALLOPHOSPHATASE/5'-NUCLEOTIDASE	WP_000065025.1	-	-	Y	Y	Ala344Val
166505 A T	+	SAPIG_RS00780	SAPIG0160	HYPOTHETICAL PROTEIN	WP_000447779.1	-	-	N	Y	Glu94Val
168041 ACCACAA ACACAA	+	SAPIG_RS00785	SAPIG0161	IMMA/IRRE FAMILY METALLO-ENDOPEPTIDASE	WP_000469829.1	-	-	N	Y	Pro349fs
168049 A G	+	SAPIG_RS00785	SAPIG0161	IMMA/IRRE FAMILY METALLO-ENDOPEPTIDASE	WP_000469829.1	-	-	N	Y	Lys351Arg
168069 G C	+	SAPIG_RS00785	SAPIG0161	IMMA/IRRE FAMILY METALLO-ENDOPEPTIDASE	WP_000469829.1	-	-	Y	N	Val358Leu
168116 CTTTAAG CTTAAG	+	SAPIG_RS00785	SAPIG0161	IMMA/IRRE FAMILY METALLO-ENDOPEPTIDASE	WP_000469829.1	-	-	Y	N	Phe374fs
172912 G A	+	SAPIG_RS00805	SAPIG0165	TYPE 8 CAPSULAR POLYSACCHARIDE SYNTHESIS PROTEIN CAP8C	WP_000565305.1	-	-	Y	Y	sSNP
175177 T C	+	SAPIG_RS00810	SAPIG0166	TYPE 8 CAPSULAR POLYSACCHARIDE SYNTHESIS PROTEIN CAP8D	WP_000940775.1	-	-	Y	Y	Val503Ala
180720 C G	+	SAPIG_RS00840	SAPIG0172	O-ANTIGEN LIGASE FAMILY PROTEIN	WP_000668187.1	-	-	N	Y	Ala68Gly
180871 A T	+	SAPIG_RS00840	SAPIG0172	O-ANTIGEN LIGASE FAMILY PROTEIN	WP_000668187.1	-	-	N	Y	Glu118Asp
180920 G C	+	SAPIG_RS00840	SAPIG0172	O-ANTIGEN LIGASE FAMILY PROTEIN	WP_000668187.1	-	-	N	Y	Val135Leu
181509 C T	+	SAPIG_RS00840	SAPIG0172	O-ANTIGEN LIGASE FAMILY PROTEIN	WP_000668187.1	-	-	Y	Y	Ser331Leu
181541 C T	+	SAPIG_RS00840	SAPIG0172	O-ANTIGEN LIGASE FAMILY PROTEIN	WP_000668187.1	-	-	N	Y	Pro342Ser
181799 T C	+	SAPIG_RS00845	SAPIG0173	CAPSULAR POLYSACCHARIDE BIOSYNTHESIS PROTEIN	WP_001085816.1	-	-	Y	Y	sSNP
181878 A G	+	SAPIG_RS00845	SAPIG0173	CAPSULAR POLYSACCHARIDE BIOSYNTHESIS PROTEIN	WP_001085816.1	-	-	N	Y	Ile68Val
181939 T C	+	SAPIG_RS00845	SAPIG0173	CAPSULAR POLYSACCHARIDE BIOSYNTHESIS PROTEIN	WP_001085816.1	-	-	N	Y	Ile88Thr
181972 T A	+	SAPIG_RS00845	SAPIG0173	CAPSULAR POLYSACCHARIDE BIOSYNTHESIS PROTEIN	WP_001085816.1	-	-	Y	N	Ile99Asn
181973 T A	+	SAPIG_RS00845	SAPIG0173	CAPSULAR POLYSACCHARIDE BIOSYNTHESIS PROTEIN	WP_001085816.1	-	-	N	Y	sSNP
185208 A G	+	SAPIG_RS00860	SAPIG0176	CAPSULAR POLYSACCHARIDE TYPE 5/8 BIOSYNTHESIS EPIMERASE CAPN	WP_001230687.1	-	CAPN	Y	Y	Thr185Ala
198227 T C	+	SAPIG_RS00930	SAPIG0191	NAD-DEPENDENT FORMATE DEHYDROGENASE	WP_000706137.1	-	-	Y	Y	sSNP
205278 C T	+	SAPIG_RS00940	SAPIG0193	AMINO ACID ADENYLATION DOMAIN-CONTAINING PROTEIN	WP_014936965.1	-	-	Y	Y	Thr1411Ile
210972 AGT ATGT	-	SAPIG_RS00960	-	BIFUNCTIONAL GLUTAMATE N-ACETYLTRANSFERASE/AMINO-ACID ACETYLTRANSFERASE ARGJ	-	FRAMESHIFTED	ARGJ	Y	Y	Met349fs
214694 T C	-	SAPIG_RS00975	SAPIG0201	AMIDOHYDROLASE FAMILY PROTEIN	WP_001284745.1	-	-	N	Y	Asn305Ser
215077 C T	-	SAPIG_RS00975	SAPIG0201	AMIDOHYDROLASE FAMILY PROTEIN	WP_001284745.1	-	-	Y	Y	Met177Ile
215864 C A	+	SAPIG_RS00980	SAPIG0202	TETR/ACRR FAMILY TRANSCRIPTIONAL REGULATOR	WP_000182492.1	-	-	N	Y	sSNP
216062 TAAAAATG TAAAATG	+	SAPIG_RS00980	SAPIG0202	TETR/ACRR FAMILY TRANSCRIPTIONAL REGULATOR	WP_000182492.1	-	-	Y	N	Asn93fs
220668 A C	+	SAPIG_RS14730	-	HYPOTHETICAL PROTEIN	WP_078096485.1	-	-	Y	Y	sSNP
221213 T C	-	SAPIG_RS01000	SAPIG0207	PTS TRANSPORTER SUBUNIT EIIC	WP_001227718.1	-	-	Y	Y	Asn507Ser
226901 C T	+	SAPIG_RS01020	SAPIG0211	MURR/RPIR FAMILY TRANSCRIPTIONAL REGULATOR	WP_000181832.1	-	-	Y	Y	sSNP
228261 A T	+	SAPIG_RS01025	SAPIG0212	HYPOTHETICAL PROTEIN	WP_000422384.1	-	-	Y	N	Glu142Asp
228276 A G	+	SAPIG_RS01025	SAPIG0212	HYPOTHETICAL PROTEIN	WP_000422384.1	-	-	Y	N	sSNP
228317 G T	+	SAPIG_RS01025	SAPIG0212	HYPOTHETICAL PROTEIN	WP_000422384.1	-	-	Y	N	Gly161Val
229760 G A	+	SAPIG_RS01030	SAPIG0213	TYPE I RESTRICTION ENDONUCLEASE SUBUNIT R	WP_000331348.1	-	-	Y	Y	Gly298Asp
237199 A G	+	SAPIG_RS01055	SAPIG0218	PEPTIDE ABC TRANSPORTER SUBSTRATE-BINDING PROTEIN	WP_000720796.1	-	-	Y	Y	Ile21Val
237335 G C	+	SAPIG_RS01055	SAPIG0218	PEPTIDE ABC TRANSPORTER SUBSTRATE-BINDING PROTEIN	WP_000720796.1	-	-	Y	Y	Gly66Ala
240190 T G	+	SAPIG_RS01060	SAPIG0219	GAMMA-GLUTAMYLTRANSFERASE	WP_000236431.1	-	GGT	Y	N	sSNP
240267 T C	+	SAPIG_RS01060	SAPIG0219	GAMMA-GLUTAMYLTRANSFERASE	WP_000236431.1	-	GGT	Y	Y	Leu439Pro
244322 A G	+	SAPIG_RS01080	SAPIG0223	SN-GLYCEROL-3-PHOSPHATE ABC TRANSPORTER ATP-BINDING PROTEIN UGPC	WP_000818906.1	-	UGPC	Y	Y	Ile97Met
252429 T C	-	SAPIG_RS01115	SAPIG0230	ISOPRENYLCYSTEINE CARBOXYL METHYLTRANSFERASE FAMILY PROTEIN	WP_000603755.1	-	-	N	Y	Ile129Val
259777 C A	+	SAPIG_RS01145	SAPIG0235	FORMATE C-ACETYLTRANSFERASE	WP_000894661.1	-	PFLB	Y	Y	Thr378Asn
262305 G T	+	SAPIG_RS01155	SAPIG0238	GLYCEROPHOSPHORYL DIESTER PHOSPHODIESTERASE MEMBRANE DOMAIN-CONTAINING PROTEIN	WP_000822585.1	-	-	Y	Y	Gln104His
262375 G T	+	SAPIG_RS01155	SAPIG0238	GLYCEROPHOSPHORYL DIESTER PHOSPHODIESTERASE MEMBRANE DOMAIN-CONTAINING PROTEIN	WP_000822585.1	-	-	Y	Y	Val128Phe
264810 A T	+	SAPIG_RS01165	SAPIG0240	STAPHYLOCOAGULASE	WP_000744070.1	-	COA	Y	N	Lys119Ile
266056 A G	+	SAPIG_RS01165	SAPIG0240	STAPHYLOCOAGULASE	WP_000744070.1	-	COA	Y	N	sSNP
266074 TG CA	+	SAPIG_RS01165	SAPIG0240	STAPHYLOCOAGULASE	WP_000744070.1	-	COA	Y	D	SerGlu540SerLys
266083 T C	+	SAPIG_RS01165	SAPIG0240	STAPHYLOCOAGULASE	WP_000744070.1	-	COA	Y	Y	sSNP
266089 C T	+	SAPIG_RS01165	SAPIG0240	STAPHYLOCOAGULASE	WP_000744070.1	-	COA	Y	Y	sSNP
266102 A C	+	SAPIG_RS01165	SAPIG0240	STAPHYLOCOAGULASE	WP_000744070.1	-	COA	Y	Y	Asn550His
266103 ATCAAG ATGCAA	+	SAPIG_RS01165	SAPIG0240	STAPHYLOCOAGULASE	WP_000744070.1	-	COA	Y	N	GlnAsp551AlaAsn
266105 C G	+	SAPIG_RS01165	SAPIG0240	STAPHYLOCOAGULASE	WP_000744070.1	-	COA	N	Y	Gln551Glu
266106 AAG CAA	+	SAPIG_RS01165	SAPIG0240	STAPHYLOCOAGULASE	WP_000744070.1	-	COA	N	Y	GlnAsp551ProAsn
266113 C T	+	SAPIG_RS01165	SAPIG0240	STAPHYLOCOAGULASE	WP_000744070.1	-	COA	Y	N	sSNP
266114 ACAGTA CAAGTG	+	SAPIG_RS01165	SAPIG0240	STAPHYLOCOAGULASE	WP_000744070.1	-	COA	Y	D	ThrVal554GlnVal
266115 C A	+	SAPIG_RS01165	SAPIG0240	STAPHYLOCOAGULASE	WP_000744070.1	-	COA	N	Y	Thr554Lys
266125 TGGC CGGA	+	SAPIG_RS01165	SAPIG0240	STAPHYLOCOAGULASE	WP_000744070.1	-	COA	Y	Y	sSNP
266134 C T	+	SAPIG_RS01165	SAPIG0240	STAPHYLOCOAGULASE	WP_000744070.1	-	COA	Y	Y	sSNP
266141 CAA TAC	+	SAPIG_RS01165	SAPIG0240	STAPHYLOCOAGULASE	WP_000744070.1	-	COA	Y	Y	Gln563Tyr
266156 A G	+	SAPIG_RS01165	SAPIG0240	STAPHYLOCOAGULASE	WP_000744070.1	-	COA	Y	Y	Lys568Glu
266164 C T	+	SAPIG_RS01165	SAPIG0240	STAPHYLOCOAGULASE	WP_000744070.1	-	COA	Y	Y	sSNP
266191 TGGT CGGG	+	SAPIG_RS01165	SAPIG0240	STAPHYLOCOAGULASE	WP_000744070.1	-	COA	Y	Y	sSNP
266200 A G	+	SAPIG_RS01165	SAPIG0240	STAPHYLOCOAGULASE	WP_000744070.1	-	COA	Y	Y	sSNP
266227 GAAA CAAG	+	SAPIG_RS01165	SAPIG0240	STAPHYLOCOAGULASE	WP_000744070.1	-	COA	Y	Y	LysLys591AsnLys
266242 GAAC AAAT	+	SAPIG_RS01165	SAPIG0240	STAPHYLOCOAGULASE	WP_000744070.1	-	COA	Y	Y	sSNP
266275 C G	+	SAPIG_RS01165	SAPIG0240	STAPHYLOCOAGULASE	WP_000744070.1	-	COA	Y	Y	sSNP
266287 TGGC CGGA	+	SAPIG_RS01165	SAPIG0240	STAPHYLOCOAGULASE	WP_000744070.1	-	COA	Y	Y	sSNP
266296 CCCAACACAAAACAAG TCCGACATACAAGAAA	+	SAPIG_RS01165	SAPIG0240	STAPHYLOCOAGULASE	WP_000744070.1	-	COA	Y	Y	ArgProThrGlnAsnLys614ArgProThrTyrLysLys
266317 TA CG	+	SAPIG_RS01165	SAPIG0240	STAPHYLOCOAGULASE	WP_000744070.1	-	COA	Y	Y	SerLys621SerGlu
266323 AAAT GAAC	+	SAPIG_RS01165	SAPIG0240	STAPHYLOCOAGULASE	WP_000744070.1	-	COA	Y	Y	sSNP
266353 T C	+	SAPIG_RS01165	SAPIG0240	STAPHYLOCOAGULASE	WP_000744070.1	-	COA	Y	Y	sSNP
266371 T A	+	SAPIG_RS01165	SAPIG0240	STAPHYLOCOAGULASE	WP_000744070.1	-	COA	Y	N	sSNP
266389 G C	+	SAPIG_RS01165	SAPIG0240	STAPHYLOCOAGULASE	WP_000744070.1	-	COA	Y	N	Lys645Asn
266717 G A	-	SAPIG_RS01170	-	HYPOTHETICAL PROTEIN	WP_031774836.1	-	-	Y	Y	intergenic region
277005 C G	+	SAPIG_RS01210	SAPIG0247	PRSW FAMILY INTRAMEMBRANE METALLOPROTEASE	WP_074347669.1	-	-	Y	Y	Ala230Gly
279651 CTC CTTC	-	SAPIG_RS01220	-	DUF488 DOMAIN-CONTAINING PROTEIN	-	FRAMESHIFTED	-	Y	Y	Leu81fs
287062 C T	+	SAPIG_RS01265	SAPIG0256	TRANSCRIPTION ANTITERMINATOR	WP_001012740.1	-	-	Y	Y	Pro221Leu
293599 G A	+	SAPIG_RS01300	SAPIG0263	2-C-METHYL-D-ERYTHRITOL 4-PHOSPHATE CYTIDYLYLTRANSFERASE	WP_000638469.1	-	-	Y	Y	sSNP
299808 A G	+	SAPIG_RS01325	SAPIG0268	D-RIBITOL-5-PHOSPHATE CYTIDYLYLTRANSFERASE	WP_000872486.1	-	-	Y	Y	sSNP
310584 T C	+	SAPIG_RS01370	SAPIG0277	CBB3-TYPE CYTOCHROME C OXIDASE SUBUNIT I	WP_000062646.1	-	-	Y	Y	Val334Ala
312769 C T	-	SAPIG_RS01375	SAPIG0278	GNTR FAMILY TRANSCRIPTIONAL REGULATOR	WP_000922329.1	-	-	Y	Y	Ala13Thr
320901 A T	+	SAPIG_RS01430	SAPIG0288	HYPOTHETICAL PROTEIN	WP_001159764.1	-	-	N	Y	Glu88Val
320990 C A	+	SAPIG_RS01430	SAPIG0288	HYPOTHETICAL PROTEIN	WP_001159764.1	-	-	Y	N	Gln118Lys
324799 A T	+	SAPIG_RS01445	SAPIG0291	GLYCINE-GLYCINE ENDOPEPTIDASE LYTM	WP_000736798.1	-	LYTM	Y	Y	Asn238Tyr
325970 T C	-	SAPIG_RS01455	SAPIG0293	ABC TRANSPORTER PERMEASE	WP_000806128.1	-	-	Y	Y	sSNP
326123 G A	-	SAPIG_RS01455	SAPIG0293	ABC TRANSPORTER PERMEASE	WP_000806128.1	-	-	Y	Y	sSNP
332298 T A	+	SAPIG_RS01480	SAPIG0298	TYPE VII SECRETION PROTEIN ESAA	WP_000728967.1	-	ESAA	Y	Y	sSNP
341146 CAAAAAAGAAAGGC CAAAAAAAGAAAGGC	+	SAPIG_RS01510	-	DUF5082 FAMILY PROTEIN	-	FRAMESHIFTED	-	Y	Y	intergenic region
341508 C G	+	SAPIG_RS01510	-	DUF5082 FAMILY PROTEIN	-	FRAMESHIFTED	-	N	Y	Asp104Glu
341659 G T	+	SAPIG_RS01515	SAPIG0305	TRANSPOSASE	WP_000527012.1	-	-	Y	N	Leu38Phe
341726 A T	+	SAPIG_RS01515	SAPIG0305	TRANSPOSASE	WP_000527012.1	-	-	N	Y	Ile61Phe
342483 A T	+	SAPIG_RS01515	SAPIG0305	TRANSPOSASE	WP_000527012.1	-	-	Y	N	Asp313Val
343227 G T	+	SAPIG_RS01520	SAPIG0306	DUF5079 FAMILY PROTEIN	WP_001066361.1	-	-	N	Y	Asp39Tyr
344169 G A	+	SAPIG_RS01525	SAPIG0307	DUF5085 FAMILY PROTEIN	WP_000417867.1	-	-	Y	N	Ala84Thr
344557 T C	+	SAPIG_RS14750	SAPIG0308	DUF5085 FAMILY PROTEIN	WP_001004376.1	-	-	N	Y	sSNP
344591 T C	+	SAPIG_RS14750	SAPIG0308	DUF5085 FAMILY PROTEIN	WP_001004376.1	-	-	Y	N	sSNP
344714 A T	+	SAPIG_RS14750	SAPIG0308	DUF5085 FAMILY PROTEIN	WP_001004376.1	-	-	N	Y	Lys117*
345812 A G	+	SAPIG_RS01540	SAPIG0310	TIGR01741 FAMILY PROTEIN	WP_000142069.1	-	-	Y	N	sSNP
346348 TCA TA	+	SAPIG_RS01545	SAPIG0311	TIGR01741 FAMILY PROTEIN	WP_001008484.1	-	-	Y	N	Ser69fs
346384 C T	+	SAPIG_RS01545	SAPIG0311	TIGR01741 FAMILY PROTEIN	WP_001008484.1	-	-	N	Y	Gln81*
346870 T C	+	SAPIG_RS01550	SAPIG0312	DUF5079 FAMILY PROTEIN	WP_000208402.1	-	-	N	Y	sSNP
346935 T C	+	SAPIG_RS01550	SAPIG0312	DUF5079 FAMILY PROTEIN	WP_000208402.1	-	-	N	Y	Leu31Pro
347152 C T	+	SAPIG_RS01550	SAPIG0312	DUF5079 FAMILY PROTEIN	WP_000208402.1	-	-	N	Y	sSNP
347428 C T	+	SAPIG_RS01550	SAPIG0312	DUF5079 FAMILY PROTEIN	WP_000208402.1	-	-	N	Y	sSNP
347919 A G	+	SAPIG_RS01555	SAPIG0313	HYPOTHETICAL PROTEIN	WP_000431306.1	-	-	N	Y	sSNP
372843 G C	-	SAPIG_RS01675	SAPIG0337	HYPOTHETICAL PROTEIN	WP_000825948.1	-	-	Y	Y	Gln174Glu
412874 T C	+	SAPIG_RS01960	SAPIG0392	DUF2977 DOMAIN-CONTAINING PROTEIN	WP_001166598.1	-	-	Y	N	Ser56Pro
413741 T A	+	SAPIG_RS01975	SAPIG0395	PHAGE HOLIN	WP_000339141.1	-	-	Y	Y	Asp2Glu
413753 AA GG	+	SAPIG_RS01975	SAPIG0395	PHAGE HOLIN	WP_000339141.1	-	-	Y	Y	IleThr6MetAla
413763 ATC GTT	+	SAPIG_RS01975	SAPIG0395	PHAGE HOLIN	WP_000339141.1	-	-	Y	Y	Ile10Val
413774 C T	+	SAPIG_RS01975	SAPIG0395	PHAGE HOLIN	WP_000339141.1	-	-	Y	Y	sSNP
413780 A G	+	SAPIG_RS01975	SAPIG0395	PHAGE HOLIN	WP_000339141.1	-	-	Y	Y	sSNP
413786 A C	+	SAPIG_RS01975	SAPIG0395	PHAGE HOLIN	WP_000339141.1	-	-	Y	Y	sSNP
413792 ATTC GTTT	+	SAPIG_RS01975	SAPIG0395	PHAGE HOLIN	WP_000339141.1	-	-	Y	Y	sSNP
413804 C T	+	SAPIG_RS01975	SAPIG0395	PHAGE HOLIN	WP_000339141.1	-	-	Y	Y	sSNP
413813 T A	+	SAPIG_RS01975	SAPIG0395	PHAGE HOLIN	WP_000339141.1	-	-	Y	Y	sSNP
413819 AATT GATA	+	SAPIG_RS01975	SAPIG0395	PHAGE HOLIN	WP_000339141.1	-	-	Y	Y	sSNP
413831 CGAT TGAA	+	SAPIG_RS01975	SAPIG0395	PHAGE HOLIN	WP_000339141.1	-	-	Y	Y	AspAsp32AspGlu
413839 CTATA GTATT	+	SAPIG_RS01975	SAPIG0395	PHAGE HOLIN	WP_000339141.1	-	-	Y	Y	ThrIle35SerIle
413849 AATAATACTTACTGTAGTC GATCATCTTAACAGTTATT	+	SAPIG_RS01975	SAPIG0395	PHAGE HOLIN	WP_000339141.1	-	-	Y	Y	SerIleIleLeuThrValVal38SerIleIleLeuThrValIle
413876 TACA CACT	+	SAPIG_RS01975	SAPIG0395	PHAGE HOLIN	WP_000339141.1	-	-	Y	Y	sSNP
413903 T A	+	SAPIG_RS01975	SAPIG0395	PHAGE HOLIN	WP_000339141.1	-	-	Y	Y	sSNP
413912 TAAA ACGT	+	SAPIG_RS01975	SAPIG0395	PHAGE HOLIN	WP_000339141.1	-	-	Y	Y	GlyLys59GlyArg
413921 A G	+	SAPIG_RS01975	SAPIG0395	PHAGE HOLIN	WP_000339141.1	-	-	Y	Y	sSNP
413948 T A	+	SAPIG_RS01975	SAPIG0395	PHAGE HOLIN	WP_000339141.1	-	-	Y	Y	sSNP
413953 ATAAG GTAAA	+	SAPIG_RS01975	SAPIG0395	PHAGE HOLIN	WP_000339141.1	-	-	Y	Y	AsnLys73SerLys
413987 T C	+	SAPIG_RS01975	SAPIG0395	PHAGE HOLIN	WP_000339141.1	-	-	Y	Y	sSNP
413996 A G	+	SAPIG_RS01975	SAPIG0395	PHAGE HOLIN	WP_000339141.1	-	-	Y	Y	sSNP
414008 G A	+	SAPIG_RS01975	SAPIG0395	PHAGE HOLIN	WP_000339141.1	-	-	Y	Y	sSNP
414085 T C	+	SAPIG_RS01980	SAPIG0396	N-ACETYLMURAMOYL-L-ALANINE AMIDASE	WP_000930254.1	-	-	Y	Y	sSNP
414095 T C	+	SAPIG_RS01980	SAPIG0396	N-ACETYLMURAMOYL-L-ALANINE AMIDASE	WP_000930254.1	-	-	Y	Y	sSNP
414109 CAAC TAAT	+	SAPIG_RS01980	SAPIG0396	N-ACETYLMURAMOYL-L-ALANINE AMIDASE	WP_000930254.1	-	-	Y	Y	sSNP
414148 C T	+	SAPIG_RS01980	SAPIG0396	N-ACETYLMURAMOYL-L-ALANINE AMIDASE	WP_000930254.1	-	-	Y	Y	sSNP
414208 T C	+	SAPIG_RS01980	SAPIG0396	N-ACETYLMURAMOYL-L-ALANINE AMIDASE	WP_000930254.1	-	-	Y	Y	sSNP
414229 A G	+	SAPIG_RS01980	SAPIG0396	N-ACETYLMURAMOYL-L-ALANINE AMIDASE	WP_000930254.1	-	-	Y	Y	sSNP
414277 A G	+	SAPIG_RS01980	SAPIG0396	N-ACETYLMURAMOYL-L-ALANINE AMIDASE	WP_000930254.1	-	-	Y	Y	sSNP
414301 T C	+	SAPIG_RS01980	SAPIG0396	N-ACETYLMURAMOYL-L-ALANINE AMIDASE	WP_000930254.1	-	-	Y	Y	sSNP
414307 GTCA ATCG	+	SAPIG_RS01980	SAPIG0396	N-ACETYLMURAMOYL-L-ALANINE AMIDASE	WP_000930254.1	-	-	Y	Y	sSNP
414322 C T	+	SAPIG_RS01980	SAPIG0396	N-ACETYLMURAMOYL-L-ALANINE AMIDASE	WP_000930254.1	-	-	Y	Y	sSNP
414364 C T	+	SAPIG_RS01980	SAPIG0396	N-ACETYLMURAMOYL-L-ALANINE AMIDASE	WP_000930254.1	-	-	Y	Y	sSNP
414517 T C	+	SAPIG_RS01980	SAPIG0396	N-ACETYLMURAMOYL-L-ALANINE AMIDASE	WP_000930254.1	-	-	Y	Y	sSNP
414523 AG CA	+	SAPIG_RS01980	SAPIG0396	N-ACETYLMURAMOYL-L-ALANINE AMIDASE	WP_000930254.1	-	-	Y	Y	GlyAsp158GlyAsn
414536 AACG GGTA	+	SAPIG_RS01980	SAPIG0396	N-ACETYLMURAMOYL-L-ALANINE AMIDASE	WP_000930254.1	-	-	Y	Y	AsnVal163GlyIle
414553 AACTGCC GACTACA	+	SAPIG_RS01980	SAPIG0396	N-ACETYLMURAMOYL-L-ALANINE AMIDASE	WP_000930254.1	-	-	Y	Y	AlaThrAla168AlaThrThr
414565 GCAA AGAG	+	SAPIG_RS01980	SAPIG0396	N-ACETYLMURAMOYL-L-ALANINE AMIDASE	WP_000930254.1	-	-	Y	Y	LysGln172LysGlu
414664 C A	+	SAPIG_RS01980	SAPIG0396	N-ACETYLMURAMOYL-L-ALANINE AMIDASE	WP_000930254.1	-	-	Y	Y	sSNP
414682 A T	+	SAPIG_RS01980	SAPIG0396	N-ACETYLMURAMOYL-L-ALANINE AMIDASE	WP_000930254.1	-	-	Y	Y	sSNP
414712 T A	+	SAPIG_RS01980	SAPIG0396	N-ACETYLMURAMOYL-L-ALANINE AMIDASE	WP_000930254.1	-	-	Y	Y
414730 T C	+	SAPIG_RS01980	SAPIG0396	N-ACETYLMURAMOYL-L-ALANINE AMIDASE	WP_000930254.1	-	-	Y	Y
414754 C T	+	SAPIG_RS01980	SAPIG0396	N-ACETYLMURAMOYL-L-ALANINE AMIDASE	WP_000930254.1	-	-	Y	Y
414878 T G	+	SAPIG_RS01980	SAPIG0396	N-ACETYLMURAMOYL-L-ALANINE AMIDASE	WP_000930254.1	-	-	Y	Y
414961 T C	+	SAPIG_RS01980	SAPIG0396	N-ACETYLMURAMOYL-L-ALANINE AMIDASE	WP_000930254.1	-	-	Y	Y
414982 A G	+	SAPIG_RS01980	SAPIG0396	N-ACETYLMURAMOYL-L-ALANINE AMIDASE	WP_000930254.1	-	-	Y	Y
414994 C T	+	SAPIG_RS01980	SAPIG0396	N-ACETYLMURAMOYL-L-ALANINE AMIDASE	WP_000930254.1	-	-	Y	Y
415033 C A	+	SAPIG_RS01980	SAPIG0396	N-ACETYLMURAMOYL-L-ALANINE AMIDASE	WP_000930254.1	-	-	Y	Y
415042 C T	+	SAPIG_RS01980	SAPIG0396	N-ACETYLMURAMOYL-L-ALANINE AMIDASE	WP_000930254.1	-	-	Y	Y
415099 TTAC CTAT	+	SAPIG_RS01980	SAPIG0396	N-ACETYLMURAMOYL-L-ALANINE AMIDASE	WP_000930254.1	-	-	Y	Y
415111 C T	+	SAPIG_RS01980	SAPIG0396	N-ACETYLMURAMOYL-L-ALANINE AMIDASE	WP_000930254.1	-	-	Y	Y
415118 C T	+	SAPIG_RS01980	SAPIG0396	N-ACETYLMURAMOYL-L-ALANINE AMIDASE	WP_000930254.1	-	-	Y	Y
415126 T C	+	SAPIG_RS01980	SAPIG0396	N-ACETYLMURAMOYL-L-ALANINE AMIDASE	WP_000930254.1	-	-	Y	Y
415147 AATT TATA	+	SAPIG_RS01980	SAPIG0396	N-ACETYLMURAMOYL-L-ALANINE AMIDASE	WP_000930254.1	-	-	Y	Y
415156 AG TT	+	SAPIG_RS01980	SAPIG0396	N-ACETYLMURAMOYL-L-ALANINE AMIDASE	WP_000930254.1	-	-	Y	Y
415166 AGTGAGGTCAAAGCGCCAGT GGTAATGTTAAAACATCAGC	+	SAPIG_RS01980	SAPIG0396	N-ACETYLMURAMOYL-L-ALANINE AMIDASE	WP_000930254.1	-	-	Y	Y
415193 G C	+	SAPIG_RS01980	SAPIG0396	N-ACETYLMURAMOYL-L-ALANINE AMIDASE	WP_000930254.1	-	-	Y	Y
415198 G A	+	SAPIG_RS01980	SAPIG0396	N-ACETYLMURAMOYL-L-ALANINE AMIDASE	WP_000930254.1	-	-	Y	Y
415204 G A	+	SAPIG_RS01980	SAPIG0396	N-ACETYLMURAMOYL-L-ALANINE AMIDASE	WP_000930254.1	-	-	Y	Y
415256 GAG GAACAAG	+	SAPIG_RS01980	SAPIG0396	N-ACETYLMURAMOYL-L-ALANINE AMIDASE	WP_000930254.1	-	-	Y	Y
415260 CTGGTA CA	+	SAPIG_RS01980	SAPIG0396	N-ACETYLMURAMOYL-L-ALANINE AMIDASE	WP_000930254.1	-	-	Y	Y
415276 TGCC AGCT	+	SAPIG_RS01980	SAPIG0396	N-ACETYLMURAMOYL-L-ALANINE AMIDASE	WP_000930254.1	-	-	Y	Y
415297 C T	+	SAPIG_RS01980	SAPIG0396	N-ACETYLMURAMOYL-L-ALANINE AMIDASE	WP_000930254.1	-	-	Y	Y
415303 G A	+	SAPIG_RS01980	SAPIG0396	N-ACETYLMURAMOYL-L-ALANINE AMIDASE	WP_000930254.1	-	-	Y	Y
415309 C T	+	SAPIG_RS01980	SAPIG0396	N-ACETYLMURAMOYL-L-ALANINE AMIDASE	WP_000930254.1	-	-	Y	Y
415336 T G	+	SAPIG_RS01980	SAPIG0396	N-ACETYLMURAMOYL-L-ALANINE AMIDASE	WP_000930254.1	-	-	Y	Y
415343 CCTAATAACG TCCAACAACA	+	SAPIG_RS01980	SAPIG0396	N-ACETYLMURAMOYL-L-ALANINE AMIDASE	WP_000930254.1	-	-	Y	Y
415360 CAAA TACG	+	SAPIG_RS01980	SAPIG0396	N-ACETYLMURAMOYL-L-ALANINE AMIDASE	WP_000930254.1	-	-	Y	Y
415372 CA TG	+	SAPIG_RS01980	SAPIG0396	N-ACETYLMURAMOYL-L-ALANINE AMIDASE	WP_000930254.1	-	-	Y	Y
415381 CATC TATT	+	SAPIG_RS01980	SAPIG0396	N-ACETYLMURAMOYL-L-ALANINE AMIDASE	WP_000930254.1	-	-	Y	Y
415390 C T	+	SAPIG_RS01980	SAPIG0396	N-ACETYLMURAMOYL-L-ALANINE AMIDASE	WP_000930254.1	-	-	Y	Y
415495 C T	+	SAPIG_RS01980	SAPIG0396	N-ACETYLMURAMOYL-L-ALANINE AMIDASE	WP_000930254.1	-	-	Y	N
417539 C A	-	-	-	-	-	-	-	Y	N
422146 C T	+	SAPIG_RS02025	SAPIG0405	PROTEIN-ADP-RIBOSE HYDROLASE	WP_000449075.1	-	-	Y	Y
422922 T C	+	SAPIG_RS15500	-	NAD-DEPENDENT DEACETYLASE	-	INTERNAL STOP	-	Y	Y
422994 A C	+	SAPIG_RS15500	-	NAD-DEPENDENT DEACETYLASE	-	INTERNAL STOP	-	Y	Y
425594 T C	+	SAPIG_RS02040	SAPIG0409	ALDEHYDE REDUCTASE	WP_001060934.1	-	-	Y	Y
429965 G A	-	-	-	-	-	-	-	Y	Y
434201 G T	-	-	-	-	-	-	-	Y	Y
443620 TAAAAAACT TAAAAAAACT	-	SAPIG_RS02130	-	TWIN-ARGININE TRANSLOCASE SUBUNIT TATC	-	FRAMESHIFTED	TATC	Y	Y
448003 G A	-	SAPIG_RS02165	SAPIG0433	LOW TEMPERATURE REQUIREMENT PROTEIN A	WP_000245675.1	-	-	Y	N
448058 A G	-	SAPIG_RS02165	SAPIG0433	LOW TEMPERATURE REQUIREMENT PROTEIN A	WP_000245675.1	-	-	N	Y
458206 A T	-	-	-	-	-	-	-	N	Y
460017 C T	+	SAPIG_RS02210	SAPIG0441	MECHANOSENSITIVE ION CHANNEL FAMILY PROTEIN	WP_000373073.1	-	-	Y	Y
461539 T A	+	SAPIG_RS02220	SAPIG0443	REDOX-REGULATED ATPASE YCHF	WP_001218731.1	-	YCHF	Y	Y
464523 T C	-	-	-	-	-	-	-	Y	N
464565 T A	-	-	-	-	-	-	-	N	Y
464747 T A	+	SAPIG_RS02255	SAPIG0449	YXEA FAMILY PROTEIN	WP_000849160.1	-	-	Y	Y
465167 T C	-	-	-	-	-	-	-	N	Y
465827 G A	+	SAPIG_RS02260	SAPIG0450	PEPSY DOMAIN-CONTAINING PROTEIN	WP_000769718.1	-	-	Y	Y
471203 C T	-	SAPIG_RS02300	SAPIG0457	ALKYL HYDROPEROXIDE REDUCTASE SUBUNIT F	WP_000930498.1	-	AHPF	Y	Y
473235 T A	-	-	-	-	-	-	-	Y	N
477958 T C	-	SAPIG_RS02330	SAPIG0463	HYPOTHETICAL PROTEIN	WP_000394698.1	-	-	N	Y
479044 C A	-	-	-	-	-	-	-	N	Y
497954 T C	-	-	-	-	-	-	-	Y	N
498103 A G	-	SAPIG_RS02430	SAPIG0484	HYPOTHETICAL PROTEIN	WP_000551778.1	-	-	Y	N
498198 A G	-	SAPIG_RS02430	SAPIG0484	HYPOTHETICAL PROTEIN	WP_000551778.1	-	-	Y	N
498248 T C	-	SAPIG_RS02430	SAPIG0484	HYPOTHETICAL PROTEIN	WP_000551778.1	-	-	Y	N
499550 T C	-	SAPIG_RS02435	SAPIG0485	TYPE II TOXIN-ANTITOXIN SYSTEM PEMK/MAZF FAMILY TOXIN	WP_000041886.1	-	-	N	Y
499860 C A	-	-	-	-	-	-	-	N	Y
499914 C G	-	-	-	-	-	-	-	N	Y
499932 T C	-	-	-	-	-	-	-	Y	N
500145 T C	-	SAPIG_RS02440	SAPIG0486	IS3 FAMILY TRANSPOSASE	WP_000159786.1	-	-	Y	N
500307 T A	-	SAPIG_RS02440	SAPIG0486	IS3 FAMILY TRANSPOSASE	WP_000159786.1	-	-	N	Y
500357 A G	-	SAPIG_RS02440	SAPIG0486	IS3 FAMILY TRANSPOSASE	WP_000159786.1	-	-	N	Y
500365 T C	-	SAPIG_RS02440	SAPIG0486	IS3 FAMILY TRANSPOSASE	WP_000159786.1	-	-	N	Y
500686 T A	-	SAPIG_RS02445	SAPIG0487	HYPOTHETICAL PROTEIN	WP_000248841.1	-	-	N	Y
500720 G A	-	SAPIG_RS02445	SAPIG0487	HYPOTHETICAL PROTEIN	WP_000248841.1	-	-	N	Y
504640 T C	+	SAPIG_RS02465	SAPIG0491	SUPERANTIGEN-LIKE PROTEIN SSL2	WP_000782833.1	-	-	Y	Y
505026 C T	+	SAPIG_RS02470	SAPIG0492	SUPERANTIGEN-LIKE PROTEIN SSL3	WP_000702189.1	-	-	Y	Y
507451 T C	-	-	-	-	-	-	-	Y	Y
509533 T C	-	-	-	-	-	-	-	Y	Y
514348 T A	+	SAPIG_RS02510	SAPIG0500	RESTRICTION ENDONUCLEASE SUBUNIT S	WP_000072568.1	-	-	N	Y
514825 A T	-	-	-	-	-	-	-	Y	N
515404 AGGAC AGAC	+	SAPIG_RS02515	SAPIG0501	SUPERANTIGEN-LIKE PROTEIN SSL11	WP_000769159.1	-	-	N	Y
515628 T C	+	SAPIG_RS02515	SAPIG0501	SUPERANTIGEN-LIKE PROTEIN SSL11	WP_000769159.1	-	-	N	Y
517748 T C	-	-	-	-	-	-	-	Y	N
518625 G A	+	SAPIG_RS02530	SAPIG0504	TANDEM-TYPE LIPOPROTEIN	WP_014936983.1	-	-	N	Y
518655 A G	+	SAPIG_RS02530	SAPIG0504	TANDEM-TYPE LIPOPROTEIN	WP_014936983.1	-	-	N	Y
519175 A G	+	SAPIG_RS02535	SAPIG0505	TANDEM-TYPE LIPOPROTEIN	WP_000540897.1	-	-	N	Y
521739 A G	+	SAPIG_RS02550	-	TANDEM-TYPE LIPOPROTEIN	-	INTERNAL STOP	-	N	Y
522507 TAAAAATC TAAAATC	+	SAPIG_RS02555	-	TANDEM-TYPE LIPOPROTEIN	-	FRAMESHIFTED	-	Y	Y
522841 C A	+	SAPIG_RS02555	-	TANDEM-TYPE LIPOPROTEIN	-	FRAMESHIFTED	-	N	Y
523020 C G	-	-	-	-	-	-	-	N	Y
523472 G A	+	SAPIG_RS02560	SAPIG0512	TANDEM-TYPE LIPOPROTEIN	WP_014936986.1	-	-	Y	N
525118 A G	+	SAPIG_RS02565	SAPIG0513	HYPOTHETICAL PROTEIN	WP_000653712.1	-	-	Y	Y
526354 ATGTTT AT	-	SAPIG_RS02580	SAPIG0516	HYPOTHETICAL PROTEIN	WP_001825923.1	-	-	Y	Y
528167 A G	-	-	-	-	-	-	-	Y	Y
529113 G A	-	-	-	-	-	-	-	Y	Y
534552 C T	-	SAPIG_RS14855	SAPIG0521	HYPOTHETICAL PROTEIN	WP_001807922.1	-	-	Y	Y
543678 A C	+	SAPIG_RS02655	SAPIG0530	AUTOLYSIN/ADHESIN AAA	WP_001170273.1	-	AAA	Y	Y
545025 C T	+	SAPIG_RS02665	SAPIG0532	NUDIX DOMAIN-CONTAINING PROTEIN	WP_000588520.1	-	-	Y	Y
551110 G A	+	SAPIG_RS02690	SAPIG0537	GLUTAMATE SYNTHASE LARGE SUBUNIT	WP_000551379.1	-	GLTB	Y	Y
551946 T C	+	SAPIG_RS02690	SAPIG0537	GLUTAMATE SYNTHASE LARGE SUBUNIT	WP_000551379.1	-	GLTB	Y	Y
555802 G A	-	-	-	-	-	-	-	Y	Y
564436 GAAAAATG GAAAAAATG	-	-	-	-	-	-	-	Y	Y
569432 TC AT	-	-	-	-	-	-	-	Y	Y
569485 C T	+	SAPIG_RS02760	-	5S RIBOSOMAL RNA	-	-	RRF	Y	Y
569553 T A	+	SAPIG_RS02760	-	5S RIBOSOMAL RNA	-	-	RRF	Y	Y
569578 A G	-	-	-	-	-	-	-	Y	Y
569604 G A	-	-	-	-	-	-	-	Y	Y
569621 C T	-	-	-	-	-	-	-	Y	Y
569657 C A	-	-	-	-	-	-	-	Y	Y
569663 A G	-	-	-	-	-	-	-	Y	Y
569758 CAAAAATG CAAAAAAATG	-	-	-	-	-	-	-	Y	Y
569778 CTTTTTTTATGTCTAAAACGTTG CGCATTGAGACCGCAAGGTCTCTTTTTTTTATGTCTAAAACGTCA,CGCATTGAGACCGTAAGGTCTCTTTTTTTTATGTCTAAAACGTTG	-	-	-	-	-	-	-	Y	D
569801 AAATAAAGGTTAACACAAAGAAAGATGGCT AAATAAAAGTTAACACAAAGAAAAATGGCT	-	-	-	-	-	-	-	Y	Y
569833 GCGAAGTGTGAAAT GAAA	-	-	-	-	-	-	-	Y	Y
569867 CTTAT TTTTC	-	-	-	-	-	-	-	Y	Y
569878 T C	-	-	-	-	-	-	-	Y	Y
569903 C T	-	-	-	-	-	-	-	Y	Y
569993 C T	-	-	-	-	-	-	-	N	Y
573005 A G	+	SAPIG_RS02785	SAPIG0550	DNA POLYMERASE III SUBUNIT DELTA'	WP_000344326.1	-	-	Y	Y
581951 T A	-	-	-	-	-	-	-	N	Y
582343 G A	+	SAPIG_RS02845	SAPIG0561	4-(CYTIDINE 5'-DIPHOSPHO)-2-C-METHYL-D-ERYTHRITOL KINASE	WP_000638878.1	-	-	Y	Y
582941 T C	+	SAPIG_RS02845	SAPIG0561	4-(CYTIDINE 5'-DIPHOSPHO)-2-C-METHYL-D-ERYTHRITOL KINASE	WP_000638878.1	-	-	Y	Y
583959 C A	+	SAPIG_RS02855	SAPIG0563	RIDA FAMILY PROTEIN	WP_000691771.1	-	-	Y	Y
584341 AGGGGGGCT AGGGGGCT	-	-	-	-	-	-	-	Y	Y
584782 C G	-	-	-	-	-	-	-	N	Y
589279 A T	+	SAPIG_RS02895	SAPIG0569	TRANSCRIPTION-REPAIR COUPLING FACTOR	WP_000154249.1	-	MFD	Y	Y
597370 A G	+	SAPIG_RS02925	SAPIG0575	TRNA LYSIDINE(34) SYNTHETASE TILS	WP_001176706.1	-	TILS	N	Y
597996 A T	+	SAPIG_RS02925	SAPIG0575	TRNA LYSIDINE(34) SYNTHETASE TILS	WP_001176706.1	-	TILS	Y	Y
601763 G A	+	SAPIG_RS02940	SAPIG0578	HSP33 FAMILY MOLECULAR CHAPERONE HSLO	WP_000148602.1	-	HSLO	Y	Y
602084 A G	-	-	-	-	-	-	-	N	Y
603318 T C	-	-	-	-	-	-	-	N	Y
605177 A T	-	-	-	-	-	-	-	Y	N
605247 T C	-	-	-	-	-	-	-	N	Y
608348 T G	+	SAPIG_RS03015	SAPIG0591	TRNA-ALA	-	-	-	Y	Y
608419 AGA ATGA	-	-	-	-	-	-	-	Y	Y
608460 CAAAAACG CAAAAAACG	-	-	-	-	-	-	-	Y	Y
608572 T G	+	SAPIG_RS03020	-	16S RIBOSOMAL RNA	-	-	-	Y	N
608613 T C	+	SAPIG_RS03020	-	16S RIBOSOMAL RNA	-	-	-	Y	N
613224 G T	+	SAPIG_RS03030	-	23S RIBOSOMAL RNA	-	-	-	N	Y
613556 GAAAATG GAAAAAATG	-	-	-	-	-	-	-	Y	Y
613616 A T	-	-	-	-	-	-	-	Y	Y
613712 G T	+	SAPIG_RS03040	-	16S RIBOSOMAL RNA	-	-	-	Y	N
615324 T C	-	-	-	-	-	-	-	Y	Y
615335 T A	-	-	-	-	-	-	-	Y	Y
615342 C T	-	-	-	-	-	-	-	Y	Y
615348 A T	-	-	-	-	-	-	-	Y	Y
615357 G A	-	-	-	-	-	-	-	Y	Y
618600 T A	+	SAPIG_RS03050	-	5S RIBOSOMAL RNA	-	-	RRF	Y	Y
618609 GTCG GCC	+	SAPIG_RS03050	-	5S RIBOSOMAL RNA	-	-	RRF	Y	Y
621935 T A	-	-	-	-	-	-	-	N	Y
628190 T A	-	-	-	-	-	-	-	Y	N
628264 T A	-	-	-	-	-	-	-	Y	N
630928 ATTTGA ATTGA	-	-	-	-	-	-	-	N	Y
637197 T C	+	SAPIG_RS03140	SAPIG0609	RNA POLYMERASE SIGMA FACTOR	WP_000872866.1	-	-	Y	Y
638034 G T	+	SAPIG_RS03145	SAPIG0610	PREPROTEIN TRANSLOCASE SUBUNIT SECE	WP_001074473.1	-	SECE	Y	Y
640239 A G	-	-	-	-	-	-	-	Y	N
640850 G A	+	SAPIG_RS03165	SAPIG0614	50S RIBOSOMAL PROTEIN L10	WP_001273085.1	-	-	Y	Y
641502 T A	-	-	-	-	-	-	-	N	Y
657620 C A	-	-	-	-	-	-	-	N	Y
657636 TAAGT TAGT	-	-	-	-	-	-	-	N	Y
660591 A T	-	-	-	-	-	-	-	Y	N
661817 A G	-	-	-	-	-	-	-	Y	Y
661910 A G	-	-	-	-	-	-	-	N	Y
665232 T C	-	SAPIG_RS03255	SAPIG0632	DEOXYNUCLEOSIDE KINASE	WP_001039517.1	-	-	N	Y
667712 G A	-	-	-	-	-	-	-	Y	N
667834 T C	-	-	-	-	-	-	-	Y	Y
669087 T C	+	SAPIG_RS03275	SAPIG0636	MSCRAMM FAMILY ADHESIN SDRC	WP_001060512.1	-	-	N	Y
669122 A G	+	SAPIG_RS03275	SAPIG0636	MSCRAMM FAMILY ADHESIN SDRC	WP_001060512.1	-	-	N	Y
669459 A T	+	SAPIG_RS03275	SAPIG0636	MSCRAMM FAMILY ADHESIN SDRC	WP_001060512.1	-	-	Y	Y
669471 T A	+	SAPIG_RS03275	SAPIG0636	MSCRAMM FAMILY ADHESIN SDRC	WP_001060512.1	-	-	Y	Y
669497 AA TT	+	SAPIG_RS03275	SAPIG0636	MSCRAMM FAMILY ADHESIN SDRC	WP_001060512.1	-	-	Y	Y
669507 C T	+	SAPIG_RS03275	SAPIG0636	MSCRAMM FAMILY ADHESIN SDRC	WP_001060512.1	-	-	Y	Y
669759 T C	+	SAPIG_RS03275	SAPIG0636	MSCRAMM FAMILY ADHESIN SDRC	WP_001060512.1	-	-	Y	Y
669765 A T	+	SAPIG_RS03275	SAPIG0636	MSCRAMM FAMILY ADHESIN SDRC	WP_001060512.1	-	-	Y	Y
669771 C T	+	SAPIG_RS03275	SAPIG0636	MSCRAMM FAMILY ADHESIN SDRC	WP_001060512.1	-	-	Y	Y
669777 G A	+	SAPIG_RS03275	SAPIG0636	MSCRAMM FAMILY ADHESIN SDRC	WP_001060512.1	-	-	Y	Y
669786 T C	+	SAPIG_RS03275	SAPIG0636	MSCRAMM FAMILY ADHESIN SDRC	WP_001060512.1	-	-	Y	Y
669825 TGGT CGGC	+	SAPIG_RS03275	SAPIG0636	MSCRAMM FAMILY ADHESIN SDRC	WP_001060512.1	-	-	Y	Y
669840 G A	+	SAPIG_RS03275	SAPIG0636	MSCRAMM FAMILY ADHESIN SDRC	WP_001060512.1	-	-	Y	Y
669852 AATT TATC	+	SAPIG_RS03275	SAPIG0636	MSCRAMM FAMILY ADHESIN SDRC	WP_001060512.1	-	-	Y	Y
669860 GTGTTAA ATGTGAC	+	SAPIG_RS03275	SAPIG0636	MSCRAMM FAMILY ADHESIN SDRC	WP_001060512.1	-	-	Y	Y
669873 T A	+	SAPIG_RS03275	SAPIG0636	MSCRAMM FAMILY ADHESIN SDRC	WP_001060512.1	-	-	Y	Y
669882 T C	+	SAPIG_RS03275	SAPIG0636	MSCRAMM FAMILY ADHESIN SDRC	WP_001060512.1	-	-	Y	Y
669903 T A	+	SAPIG_RS03275	SAPIG0636	MSCRAMM FAMILY ADHESIN SDRC	WP_001060512.1	-	-	Y	Y
669910 G A	+	SAPIG_RS03275	SAPIG0636	MSCRAMM FAMILY ADHESIN SDRC	WP_001060512.1	-	-	Y	Y
669939 T C	+	SAPIG_RS03275	SAPIG0636	MSCRAMM FAMILY ADHESIN SDRC	WP_001060512.1	-	-	Y	Y
669954 T C	+	SAPIG_RS03275	SAPIG0636	MSCRAMM FAMILY ADHESIN SDRC	WP_001060512.1	-	-	Y	Y
669963 C T	+	SAPIG_RS03275	SAPIG0636	MSCRAMM FAMILY ADHESIN SDRC	WP_001060512.1	-	-	Y	Y
669972 C T	+	SAPIG_RS03275	SAPIG0636	MSCRAMM FAMILY ADHESIN SDRC	WP_001060512.1	-	-	Y	Y
669996 T A	+	SAPIG_RS03275	SAPIG0636	MSCRAMM FAMILY ADHESIN SDRC	WP_001060512.1	-	-	Y	Y
670004 T G	+	SAPIG_RS03275	SAPIG0636	MSCRAMM FAMILY ADHESIN SDRC	WP_001060512.1	-	-	Y	Y
670044 C A	+	SAPIG_RS03275	SAPIG0636	MSCRAMM FAMILY ADHESIN SDRC	WP_001060512.1	-	-	Y	Y
670053 C T	+	SAPIG_RS03275	SAPIG0636	MSCRAMM FAMILY ADHESIN SDRC	WP_001060512.1	-	-	Y	Y
670065 G A	+	SAPIG_RS03275	SAPIG0636	MSCRAMM FAMILY ADHESIN SDRC	WP_001060512.1	-	-	Y	Y
670080 CACACTTGAT TACAATAGAC	+	SAPIG_RS03275	SAPIG0636	MSCRAMM FAMILY ADHESIN SDRC	WP_001060512.1	-	-	Y	Y
670095 A T	+	SAPIG_RS03275	SAPIG0636	MSCRAMM FAMILY ADHESIN SDRC	WP_001060512.1	-	-	Y	Y
670110 A T	+	SAPIG_RS03275	SAPIG0636	MSCRAMM FAMILY ADHESIN SDRC	WP_001060512.1	-	-	Y	Y
670119 C T	+	SAPIG_RS03275	SAPIG0636	MSCRAMM FAMILY ADHESIN SDRC	WP_001060512.1	-	-	Y	Y
670125 C T	+	SAPIG_RS03275	SAPIG0636	MSCRAMM FAMILY ADHESIN SDRC	WP_001060512.1	-	-	Y	Y
670131 TTCAGACAGCGACTCAGAT CTCGGATAGTGATTCAGAC	+	SAPIG_RS03275	SAPIG0636	MSCRAMM FAMILY ADHESIN SDRC	WP_001060512.1	-	-	Y	D
670146 A G	+	SAPIG_RS03275	SAPIG0636	MSCRAMM FAMILY ADHESIN SDRC	WP_001060512.1	-	-	N	Y
670149 T C	+	SAPIG_RS03275	SAPIG0636	MSCRAMM FAMILY ADHESIN SDRC	WP_001060512.1	-	-	N	Y
670155 TAGT CAGC,TAGC	+	SAPIG_RS03275	SAPIG0636	MSCRAMM FAMILY ADHESIN SDRC	WP_001060512.1	-	-	Y	Y
670161 C T	+	SAPIG_RS03275	SAPIG0636	MSCRAMM FAMILY ADHESIN SDRC	WP_001060512.1	-	-	N	Y
670167 C T	+	SAPIG_RS03275	SAPIG0636	MSCRAMM FAMILY ADHESIN SDRC	WP_001060512.1	-	-	Y	Y
670173 C T	+	SAPIG_RS03275	SAPIG0636	MSCRAMM FAMILY ADHESIN SDRC	WP_001060512.1	-	-	Y	Y
670176 T C	+	SAPIG_RS03275	SAPIG0636	MSCRAMM FAMILY ADHESIN SDRC	WP_001060512.1	-	-	Y	Y
670179 C T	+	SAPIG_RS03275	SAPIG0636	MSCRAMM FAMILY ADHESIN SDRC	WP_001060512.1	-	-	Y	Y
670188 AGACAGT GGATAGC	+	SAPIG_RS03275	SAPIG0636	MSCRAMM FAMILY ADHESIN SDRC	WP_001060512.1	-	-	Y	Y
670205 C T	+	SAPIG_RS03275	SAPIG0636	MSCRAMM FAMILY ADHESIN SDRC	WP_001060512.1	-	-	Y	Y
670315 T C	+	SAPIG_RS03275	SAPIG0636	MSCRAMM FAMILY ADHESIN SDRC	WP_001060512.1	-	-	Y	N
670323 T C	+	SAPIG_RS03275	SAPIG0636	MSCRAMM FAMILY ADHESIN SDRC	WP_001060512.1	-	-	Y	N
670335 GGC AGT	+	SAPIG_RS03275	SAPIG0636	MSCRAMM FAMILY ADHESIN SDRC	WP_001060512.1	-	-	Y	N
670344 A T	+	SAPIG_RS03275	SAPIG0636	MSCRAMM FAMILY ADHESIN SDRC	WP_001060512.1	-	-	Y	N
670359 C T	+	SAPIG_RS03275	SAPIG0636	MSCRAMM FAMILY ADHESIN SDRC	WP_001060512.1	-	-	Y	Y
670377 A G	+	SAPIG_RS03275	SAPIG0636	MSCRAMM FAMILY ADHESIN SDRC	WP_001060512.1	-	-	Y	Y
670720 A G	-	-	-	-	-	-	-	Y	N
672910 G A	+	SAPIG_RS03280	SAPIG0637	MSCRAMM FAMILY ADHESIN SDRD	WP_000934501.1	-	SDRD	Y	Y
672934 C T	+	SAPIG_RS03280	SAPIG0637	MSCRAMM FAMILY ADHESIN SDRD	WP_000934501.1	-	SDRD	Y	Y
672969 G T	+	SAPIG_RS03280	SAPIG0637	MSCRAMM FAMILY ADHESIN SDRD	WP_000934501.1	-	SDRD	Y	Y
673693 T A	+	SAPIG_RS03280	SAPIG0637	MSCRAMM FAMILY ADHESIN SDRD	WP_000934501.1	-	SDRD	Y	Y
673705 C T	+	SAPIG_RS03280	SAPIG0637	MSCRAMM FAMILY ADHESIN SDRD	WP_000934501.1	-	SDRD	Y	Y
673723 C T	+	SAPIG_RS03280	SAPIG0637	MSCRAMM FAMILY ADHESIN SDRD	WP_000934501.1	-	SDRD	Y	Y
673735 T C	+	SAPIG_RS03280	SAPIG0637	MSCRAMM FAMILY ADHESIN SDRD	WP_000934501.1	-	SDRD	Y	Y
673741 A T	+	SAPIG_RS03280	SAPIG0637	MSCRAMM FAMILY ADHESIN SDRD	WP_000934501.1	-	SDRD	Y	Y
673747 C T	+	SAPIG_RS03280	SAPIG0637	MSCRAMM FAMILY ADHESIN SDRD	WP_000934501.1	-	SDRD	Y	Y
673753 G A	+	SAPIG_RS03280	SAPIG0637	MSCRAMM FAMILY ADHESIN SDRD	WP_000934501.1	-	SDRD	Y	Y
673762 T C	+	SAPIG_RS03280	SAPIG0637	MSCRAMM FAMILY ADHESIN SDRD	WP_000934501.1	-	SDRD	Y	Y
673801 TGGT CGGC	+	SAPIG_RS03280	SAPIG0637	MSCRAMM FAMILY ADHESIN SDRD	WP_000934501.1	-	SDRD	Y	Y
673816 G A	+	SAPIG_RS03280	SAPIG0637	MSCRAMM FAMILY ADHESIN SDRD	WP_000934501.1	-	SDRD	Y	Y
673828 AATT TATC	+	SAPIG_RS03280	SAPIG0637	MSCRAMM FAMILY ADHESIN SDRD	WP_000934501.1	-	SDRD	Y	Y
673836 GTGTTAA ATGTGAC	+	SAPIG_RS03280	SAPIG0637	MSCRAMM FAMILY ADHESIN SDRD	WP_000934501.1	-	SDRD	Y	Y
673849 T A	+	SAPIG_RS03280	SAPIG0637	MSCRAMM FAMILY ADHESIN SDRD	WP_000934501.1	-	SDRD	Y	Y
673858 T C	+	SAPIG_RS03280	SAPIG0637	MSCRAMM FAMILY ADHESIN SDRD	WP_000934501.1	-	SDRD	Y	Y
673879 T A	+	SAPIG_RS03280	SAPIG0637	MSCRAMM FAMILY ADHESIN SDRD	WP_000934501.1	-	SDRD	Y	Y
673886 G A	+	SAPIG_RS03280	SAPIG0637	MSCRAMM FAMILY ADHESIN SDRD	WP_000934501.1	-	SDRD	Y	Y
673909 CCGCTTT TCGTTTC	+	SAPIG_RS03280	SAPIG0637	MSCRAMM FAMILY ADHESIN SDRD	WP_000934501.1	-	SDRD	Y	Y
673930 T C	+	SAPIG_RS03280	SAPIG0637	MSCRAMM FAMILY ADHESIN SDRD	WP_000934501.1	-	SDRD	Y	Y
673939 C T	+	SAPIG_RS03280	SAPIG0637	MSCRAMM FAMILY ADHESIN SDRD	WP_000934501.1	-	SDRD	Y	Y
673948 C T	+	SAPIG_RS03280	SAPIG0637	MSCRAMM FAMILY ADHESIN SDRD	WP_000934501.1	-	SDRD	Y	Y
673972 T A	+	SAPIG_RS03280	SAPIG0637	MSCRAMM FAMILY ADHESIN SDRD	WP_000934501.1	-	SDRD	Y	Y
674020 C A	+	SAPIG_RS03280	SAPIG0637	MSCRAMM FAMILY ADHESIN SDRD	WP_000934501.1	-	SDRD	Y	Y
674026 T A	+	SAPIG_RS03280	SAPIG0637	MSCRAMM FAMILY ADHESIN SDRD	WP_000934501.1	-	SDRD	Y	D
674041 G A	+	SAPIG_RS03280	SAPIG0637	MSCRAMM FAMILY ADHESIN SDRD	WP_000934501.1	-	SDRD	Y	Y
674056 CACACTTGAT TACAATAGAC	+	SAPIG_RS03280	SAPIG0637	MSCRAMM FAMILY ADHESIN SDRD	WP_000934501.1	-	SDRD	Y	Y
674071 A T	+	SAPIG_RS03280	SAPIG0637	MSCRAMM FAMILY ADHESIN SDRD	WP_000934501.1	-	SDRD	Y	Y
674086 G T	+	SAPIG_RS03280	SAPIG0637	MSCRAMM FAMILY ADHESIN SDRD	WP_000934501.1	-	SDRD	Y	Y
674095 T C	+	SAPIG_RS03280	SAPIG0637	MSCRAMM FAMILY ADHESIN SDRD	WP_000934501.1	-	SDRD	Y	Y
674098 C T	+	SAPIG_RS03280	SAPIG0637	MSCRAMM FAMILY ADHESIN SDRD	WP_000934501.1	-	SDRD	Y	Y
674101 C T	+	SAPIG_RS03280	SAPIG0637	MSCRAMM FAMILY ADHESIN SDRD	WP_000934501.1	-	SDRD	Y	Y
674107 C T	+	SAPIG_RS03280	SAPIG0637	MSCRAMM FAMILY ADHESIN SDRD	WP_000934501.1	-	SDRD	Y	Y
674116 TGAT CGAT	+	SAPIG_RS03280	SAPIG0637	MSCRAMM FAMILY ADHESIN SDRD	WP_000934501.1	-	SDRD	Y	Y
674122 AGATTCGGA GGACTCAGA	+	SAPIG_RS03280	SAPIG0637	MSCRAMM FAMILY ADHESIN SDRD	WP_000934501.1	-	SDRD	Y	Y
674131 C T	+	SAPIG_RS03280	SAPIG0637	MSCRAMM FAMILY ADHESIN SDRD	WP_000934501.1	-	SDRD	Y	Y
674134 C T	+	SAPIG_RS03280	SAPIG0637	MSCRAMM FAMILY ADHESIN SDRD	WP_000934501.1	-	SDRD	Y	Y
674143 TTCAGACA TA	+	SAPIG_RS03280	SAPIG0637	MSCRAMM FAMILY ADHESIN SDRD	WP_000934501.1	-	SDRD	Y	D
674155 C T	+	SAPIG_RS03280	SAPIG0637	MSCRAMM FAMILY ADHESIN SDRD	WP_000934501.1	-	SDRD	Y	Y
674161 C T	+	SAPIG_RS03280	SAPIG0637	MSCRAMM FAMILY ADHESIN SDRD	WP_000934501.1	-	SDRD	Y	Y
674164 GGAT AGAT	+	SAPIG_RS03280	SAPIG0637	MSCRAMM FAMILY ADHESIN SDRD	WP_000934501.1	-	SDRD	Y	Y
674168 AGTGAT AGCGAC,AGCGAT	+	SAPIG_RS03280	SAPIG0637	MSCRAMM FAMILY ADHESIN SDRD	WP_000934501.1	-	SDRD	N	Y
674170 TGAT CGAC,CGAT	+	SAPIG_RS03280	SAPIG0637	MSCRAMM FAMILY ADHESIN SDRD	WP_000934501.1	-	SDRD	Y	N
674179 T C	+	SAPIG_RS03280	SAPIG0637	MSCRAMM FAMILY ADHESIN SDRD	WP_000934501.1	-	SDRD	Y	Y
674182 A G	+	SAPIG_RS03280	SAPIG0637	MSCRAMM FAMILY ADHESIN SDRD	WP_000934501.1	-	SDRD	Y	Y
674185 TAGCGAC CAGTGAT	+	SAPIG_RS03280	SAPIG0637	MSCRAMM FAMILY ADHESIN SDRD	WP_000934501.1	-	SDRD	Y	Y
674197 T C	+	SAPIG_RS03280	SAPIG0637	MSCRAMM FAMILY ADHESIN SDRD	WP_000934501.1	-	SDRD	Y	Y
674203 C T	+	SAPIG_RS03280	SAPIG0637	MSCRAMM FAMILY ADHESIN SDRD	WP_000934501.1	-	SDRD	Y	Y
674209 C T	+	SAPIG_RS03280	SAPIG0637	MSCRAMM FAMILY ADHESIN SDRD	WP_000934501.1	-	SDRD	Y	Y
674215 C T	+	SAPIG_RS03280	SAPIG0637	MSCRAMM FAMILY ADHESIN SDRD	WP_000934501.1	-	SDRD	Y	Y
674218 G A	+	SAPIG_RS03280	SAPIG0637	MSCRAMM FAMILY ADHESIN SDRD	WP_000934501.1	-	SDRD	Y	Y
674221 T C	+	SAPIG_RS03280	SAPIG0637	MSCRAMM FAMILY ADHESIN SDRD	WP_000934501.1	-	SDRD	Y	Y
674224 TGAT CGAC,CGAT	+	SAPIG_RS03280	SAPIG0637	MSCRAMM FAMILY ADHESIN SDRD	WP_000934501.1	-	SDRD	Y	Y
674233 C T	+	SAPIG_RS03280	SAPIG0637	MSCRAMM FAMILY ADHESIN SDRD	WP_000934501.1	-	SDRD	N	Y
674239 CAGT TAGC	+	SAPIG_RS03280	SAPIG0637	MSCRAMM FAMILY ADHESIN SDRD	WP_000934501.1	-	SDRD	Y	Y
674251 CTCAGATTCAGATA CTCAGATA	+	SAPIG_RS03280	SAPIG0637	MSCRAMM FAMILY ADHESIN SDRD	WP_000934501.1	-	SDRD	Y	Y
674266 C T	+	SAPIG_RS03280	SAPIG0637	MSCRAMM FAMILY ADHESIN SDRD	WP_000934501.1	-	SDRD	Y	Y
674269 T C	+	SAPIG_RS03280	SAPIG0637	MSCRAMM FAMILY ADHESIN SDRD	WP_000934501.1	-	SDRD	Y	Y
674275 CTCA TTCG	+	SAPIG_RS03280	SAPIG0637	MSCRAMM FAMILY ADHESIN SDRD	WP_000934501.1	-	SDRD	Y	Y
674281 C T	+	SAPIG_RS03280	SAPIG0637	MSCRAMM FAMILY ADHESIN SDRD	WP_000934501.1	-	SDRD	Y	Y
674287 T C	+	SAPIG_RS03280	SAPIG0637	MSCRAMM FAMILY ADHESIN SDRD	WP_000934501.1	-	SDRD	Y	Y
674290 A G	+	SAPIG_RS03280	SAPIG0637	MSCRAMM FAMILY ADHESIN SDRD	WP_000934501.1	-	SDRD	Y	Y
674293 C T	+	SAPIG_RS03280	SAPIG0637	MSCRAMM FAMILY ADHESIN SDRD	WP_000934501.1	-	SDRD	Y	Y
674299 T C	+	SAPIG_RS03280	SAPIG0637	MSCRAMM FAMILY ADHESIN SDRD	WP_000934501.1	-	SDRD	Y	Y
674300 AGTGAT AGCGAC	+	SAPIG_RS03280	SAPIG0637	MSCRAMM FAMILY ADHESIN SDRD	WP_000934501.1	-	SDRD	Y	Y
674308 A G	+	SAPIG_RS03280	SAPIG0637	MSCRAMM FAMILY ADHESIN SDRD	WP_000934501.1	-	SDRD	Y	Y
674311 TTCAGACA TTCAGATA	+	SAPIG_RS03280	SAPIG0637	MSCRAMM FAMILY ADHESIN SDRD	WP_000934501.1	-	SDRD	Y	D
674319 GC GT	+	SAPIG_RS03280	SAPIG0637	MSCRAMM FAMILY ADHESIN SDRD	WP_000934501.1	-	SDRD	Y	N
674323 CTCA TTCG,TTCA	+	SAPIG_RS03280	SAPIG0637	MSCRAMM FAMILY ADHESIN SDRD	WP_000934501.1	-	SDRD	Y	D
674326 A G	+	SAPIG_RS03280	SAPIG0637	MSCRAMM FAMILY ADHESIN SDRD	WP_000934501.1	-	SDRD	N	Y
674329 TTCA CTCA	+	SAPIG_RS03280	SAPIG0637	MSCRAMM FAMILY ADHESIN SDRD	WP_000934501.1	-	SDRD	Y	Y
674335 T C	+	SAPIG_RS03280	SAPIG0637	MSCRAMM FAMILY ADHESIN SDRD	WP_000934501.1	-	SDRD	Y	Y
674338 C T	+	SAPIG_RS03280	SAPIG0637	MSCRAMM FAMILY ADHESIN SDRD	WP_000934501.1	-	SDRD	Y	Y
674347 T C	+	SAPIG_RS03280	SAPIG0637	MSCRAMM FAMILY ADHESIN SDRD	WP_000934501.1	-	SDRD	Y	Y
674353 C T	+	SAPIG_RS03280	SAPIG0637	MSCRAMM FAMILY ADHESIN SDRD	WP_000934501.1	-	SDRD	Y	Y
674356 CGAC TGAT,TGAC,CGAT	+	SAPIG_RS03280	SAPIG0637	MSCRAMM FAMILY ADHESIN SDRD	WP_000934501.1	-	SDRD	Y	Y
674365 T C	+	SAPIG_RS03280	SAPIG0637	MSCRAMM FAMILY ADHESIN SDRD	WP_000934501.1	-	SDRD	Y	Y
674371 C T	+	SAPIG_RS03280	SAPIG0637	MSCRAMM FAMILY ADHESIN SDRD	WP_000934501.1	-	SDRD	Y	Y
674374 CGAC TGAT,CGAT	+	SAPIG_RS03280	SAPIG0637	MSCRAMM FAMILY ADHESIN SDRD	WP_000934501.1	-	SDRD	Y	D
674375 GAC GAT	+	SAPIG_RS03280	SAPIG0637	MSCRAMM FAMILY ADHESIN SDRD	WP_000934501.1	-	SDRD	N	Y
674378 TCA TCG	+	SAPIG_RS03280	SAPIG0637	MSCRAMM FAMILY ADHESIN SDRD	WP_000934501.1	-	SDRD	Y	Y
674383 C T	+	SAPIG_RS03280	SAPIG0637	MSCRAMM FAMILY ADHESIN SDRD	WP_000934501.1	-	SDRD	Y	Y
674389 CAGTGAT CAGTGAC	+	SAPIG_RS03280	SAPIG0637	MSCRAMM FAMILY ADHESIN SDRD	WP_000934501.1	-	SDRD	Y	D
674401 CTCA TTCA	+	SAPIG_RS03280	SAPIG0637	MSCRAMM FAMILY ADHESIN SDRD	WP_000934501.1	-	SDRD	Y	D
674407 T C	+	SAPIG_RS03280	SAPIG0637	MSCRAMM FAMILY ADHESIN SDRD	WP_000934501.1	-	SDRD	Y	Y
674410 TGAT CGAC	+	SAPIG_RS03280	SAPIG0637	MSCRAMM FAMILY ADHESIN SDRD	WP_000934501.1	-	SDRD	Y	Y
674419 T C	+	SAPIG_RS03280	SAPIG0637	MSCRAMM FAMILY ADHESIN SDRD	WP_000934501.1	-	SDRD	Y	Y
674422 A G	+	SAPIG_RS03280	SAPIG0637	MSCRAMM FAMILY ADHESIN SDRD	WP_000934501.1	-	SDRD	N	Y
674425 T C	+	SAPIG_RS03280	SAPIG0637	MSCRAMM FAMILY ADHESIN SDRD	WP_000934501.1	-	SDRD	Y	Y
674431 C T	+	SAPIG_RS03280	SAPIG0637	MSCRAMM FAMILY ADHESIN SDRD	WP_000934501.1	-	SDRD	Y	Y
674437 T C	+	SAPIG_RS03280	SAPIG0637	MSCRAMM FAMILY ADHESIN SDRD	WP_000934501.1	-	SDRD	Y	Y
674443 CAGT TAGC,CAGC	+	SAPIG_RS03280	SAPIG0637	MSCRAMM FAMILY ADHESIN SDRD	WP_000934501.1	-	SDRD	Y	D
674447 GAT GAC	+	SAPIG_RS03280	SAPIG0637	MSCRAMM FAMILY ADHESIN SDRD	WP_000934501.1	-	SDRD	Y	N
674455 C T	+	SAPIG_RS03280	SAPIG0637	MSCRAMM FAMILY ADHESIN SDRD	WP_000934501.1	-	SDRD	Y	Y
674461 C T	+	SAPIG_RS03280	SAPIG0637	MSCRAMM FAMILY ADHESIN SDRD	WP_000934501.1	-	SDRD	Y	Y
674464 C T	+	SAPIG_RS03280	SAPIG0637	MSCRAMM FAMILY ADHESIN SDRD	WP_000934501.1	-	SDRD	Y	Y
674467 TTCGGACTCAGACAGTGACT TT	+	SAPIG_RS03280	SAPIG0637	MSCRAMM FAMILY ADHESIN SDRD	WP_000934501.1	-	SDRD	Y	D
674491 T C	+	SAPIG_RS03280	SAPIG0637	MSCRAMM FAMILY ADHESIN SDRD	WP_000934501.1	-	SDRD	Y	Y
674497 CAGT CAGC	+	SAPIG_RS03280	SAPIG0637	MSCRAMM FAMILY ADHESIN SDRD	WP_000934501.1	-	SDRD	Y	Y
674503 T C	+	SAPIG_RS03280	SAPIG0637	MSCRAMM FAMILY ADHESIN SDRD	WP_000934501.1	-	SDRD	Y	Y
674504 TCGGAC TCAGAT,TCAGAC	+	SAPIG_RS03280	SAPIG0637	MSCRAMM FAMILY ADHESIN SDRD	WP_000934501.1	-	SDRD	Y	D
674507 GAC GAT	+	SAPIG_RS03280	SAPIG0637	MSCRAMM FAMILY ADHESIN SDRD	WP_000934501.1	-	SDRD	N	Y
674515 T C	+	SAPIG_RS03280	SAPIG0637	MSCRAMM FAMILY ADHESIN SDRD	WP_000934501.1	-	SDRD	Y	Y
674521 T C	+	SAPIG_RS03280	SAPIG0637	MSCRAMM FAMILY ADHESIN SDRD	WP_000934501.1	-	SDRD	Y	Y
674527 C T	+	SAPIG_RS03280	SAPIG0637	MSCRAMM FAMILY ADHESIN SDRD	WP_000934501.1	-	SDRD	Y	Y
674533 T C	+	SAPIG_RS03280	SAPIG0637	MSCRAMM FAMILY ADHESIN SDRD	WP_000934501.1	-	SDRD	Y	Y
674536 C T	+	SAPIG_RS03280	SAPIG0637	MSCRAMM FAMILY ADHESIN SDRD	WP_000934501.1	-	SDRD	Y	Y
674539 C T	+	SAPIG_RS03280	SAPIG0637	MSCRAMM FAMILY ADHESIN SDRD	WP_000934501.1	-	SDRD	Y	Y
674545 T C	+	SAPIG_RS03280	SAPIG0637	MSCRAMM FAMILY ADHESIN SDRD	WP_000934501.1	-	SDRD	Y	Y
674551 C T	+	SAPIG_RS03280	SAPIG0637	MSCRAMM FAMILY ADHESIN SDRD	WP_000934501.1	-	SDRD	Y	Y
674554 C T	+	SAPIG_RS03280	SAPIG0637	MSCRAMM FAMILY ADHESIN SDRD	WP_000934501.1	-	SDRD	Y	Y
674557 CTCA TTCG	+	SAPIG_RS03280	SAPIG0637	MSCRAMM FAMILY ADHESIN SDRD	WP_000934501.1	-	SDRD	Y	Y
674563 CTCGGAT CTCAGAT	+	SAPIG_RS03280	SAPIG0637	MSCRAMM FAMILY ADHESIN SDRD	WP_000934501.1	-	SDRD	Y	D
674567 GAT GAC	+	SAPIG_RS03280	SAPIG0637	MSCRAMM FAMILY ADHESIN SDRD	WP_000934501.1	-	SDRD	N	Y
674572 CGAC TGAT,TGAC,CGAT	+	SAPIG_RS03280	SAPIG0637	MSCRAMM FAMILY ADHESIN SDRD	WP_000934501.1	-	SDRD	Y	D
674581 T C	+	SAPIG_RS03280	SAPIG0637	MSCRAMM FAMILY ADHESIN SDRD	WP_000934501.1	-	SDRD	Y	Y
674587 TAGC CAGC	+	SAPIG_RS03280	SAPIG0637	MSCRAMM FAMILY ADHESIN SDRD	WP_000934501.1	-	SDRD	Y	D
674590 C T	+	SAPIG_RS03280	SAPIG0637	MSCRAMM FAMILY ADHESIN SDRD	WP_000934501.1	-	SDRD	N	Y
674593 T C	+	SAPIG_RS03280	SAPIG0637	MSCRAMM FAMILY ADHESIN SDRD	WP_000934501.1	-	SDRD	Y	Y
674596 A G	+	SAPIG_RS03280	SAPIG0637	MSCRAMM FAMILY ADHESIN SDRD	WP_000934501.1	-	SDRD	Y	Y
674599 C T	+	SAPIG_RS03280	SAPIG0637	MSCRAMM FAMILY ADHESIN SDRD	WP_000934501.1	-	SDRD	Y	Y
674602 AGACAGTGAT AGATAGCGAC	+	SAPIG_RS03280	SAPIG0637	MSCRAMM FAMILY ADHESIN SDRD	WP_000934501.1	-	SDRD	Y	Y
674617 C T	+	SAPIG_RS03280	SAPIG0637	MSCRAMM FAMILY ADHESIN SDRD	WP_000934501.1	-	SDRD	Y	Y
674623 C T	+	SAPIG_RS03280	SAPIG0637	MSCRAMM FAMILY ADHESIN SDRD	WP_000934501.1	-	SDRD	Y	Y
674635 T C	+	SAPIG_RS03280	SAPIG0637	MSCRAMM FAMILY ADHESIN SDRD	WP_000934501.1	-	SDRD	Y	Y
674641 TAGCGATTCGGATTCAGATAGTGACTCAGATTCAGACA CAGTGATTCGGACTCAGACTCAGACA,TAGTGATTCAGATTCAGACAGCGACTCAGACTCAGATA	+	SAPIG_RS03280	SAPIG0637	MSCRAMM FAMILY ADHESIN SDRD	WP_000934501.1	-	SDRD	Y	Y
674680 C T	+	SAPIG_RS03280	SAPIG0637	MSCRAMM FAMILY ADHESIN SDRD	WP_000934501.1	-	SDRD	Y	N
674683 C T	+	SAPIG_RS03280	SAPIG0637	MSCRAMM FAMILY ADHESIN SDRD	WP_000934501.1	-	SDRD	Y	Y
674696 A G	+	SAPIG_RS03280	SAPIG0637	MSCRAMM FAMILY ADHESIN SDRD	WP_000934501.1	-	SDRD	Y	Y
674709 T C	+	SAPIG_RS03280	SAPIG0637	MSCRAMM FAMILY ADHESIN SDRD	WP_000934501.1	-	SDRD	Y	Y
674716 T G	+	SAPIG_RS03280	SAPIG0637	MSCRAMM FAMILY ADHESIN SDRD	WP_000934501.1	-	SDRD	Y	Y
674722 A T	+	SAPIG_RS03280	SAPIG0637	MSCRAMM FAMILY ADHESIN SDRD	WP_000934501.1	-	SDRD	Y	Y
674744 GAC CAA	+	SAPIG_RS03280	SAPIG0637	MSCRAMM FAMILY ADHESIN SDRD	WP_000934501.1	-	SDRD	Y	Y
674807 T C	+	SAPIG_RS03280	SAPIG0637	MSCRAMM FAMILY ADHESIN SDRD	WP_000934501.1	-	SDRD	Y	Y
674815 T C	+	SAPIG_RS03280	SAPIG0637	MSCRAMM FAMILY ADHESIN SDRD	WP_000934501.1	-	SDRD	Y	Y
674829 C T	+	SAPIG_RS03280	SAPIG0637	MSCRAMM FAMILY ADHESIN SDRD	WP_000934501.1	-	SDRD	Y	Y
674851 C T	+	SAPIG_RS03280	SAPIG0637	MSCRAMM FAMILY ADHESIN SDRD	WP_000934501.1	-	SDRD	Y	Y
674860 C T	+	SAPIG_RS03280	SAPIG0637	MSCRAMM FAMILY ADHESIN SDRD	WP_000934501.1	-	SDRD	Y	Y
674869 AAAC GAAT	+	SAPIG_RS03280	SAPIG0637	MSCRAMM FAMILY ADHESIN SDRD	WP_000934501.1	-	SDRD	Y	Y
677637 A T	-	-	-	-	-	-	-	Y	D
679097 C A	-	SAPIG_RS03295	SAPIG0640	GLYCOSYLTRANSFERASE	WP_001106107.1	-	-	N	Y
679118 A T	-	SAPIG_RS03295	SAPIG0640	GLYCOSYLTRANSFERASE	WP_001106107.1	-	-	N	Y
679153 A G	-	-	-	-	-	-	-	Y	N
683711 T C	-	-	-	-	-	-	-	Y	Y
684492 T C	-	-	-	-	-	-	-	Y	N
684506 TAAAATAAATATTTATTAATAATC TAAATAAATATTTATTAATAATC	-	-	-	-	-	-	-	N	Y
684598 G T	-	-	-	-	-	-	-	N	Y
684787 T C	-	-	-	-	-	-	-	Y	N
684813 T C	-	-	-	-	-	-	-	Y	Y
686715 TAATAAAAAACAT TATAAAAAACAT	-	-	-	-	-	-	-	N	Y
686779 G T	-	-	-	-	-	-	-	Y	N
686790 T C	-	-	-	-	-	-	-	Y	N
686798 A T	-	-	-	-	-	-	-	N	Y
690520 T A	-	-	-	-	-	-	-	Y	N
690544 CAAAAAAATAGC CAAAAAAAATAGC	-	-	-	-	-	-	-	Y	Y
693466 C A	-	-	-	-	-	-	-	N	Y
696447 T C	-	-	-	-	-	-	-	Y	Y
700895 A C	+	SAPIG_RS03415	SAPIG0664	MEVALONATE KINASE	WP_000197034.1	-	MVK	Y	Y
706023 T C	-	-	-	-	-	-	-	Y	N
707981 T C	+	SAPIG_RS03455	SAPIG0671	DUF443 FAMILY PROTEIN	WP_000882171.1	-	-	N	Y
708018 TAAAATTG TAAATTG	+	SAPIG_RS03455	SAPIG0671	DUF443 FAMILY PROTEIN	WP_000882171.1	-	-	Y	N
708216 T C	+	SAPIG_RS03455	SAPIG0671	DUF443 FAMILY PROTEIN	WP_000882171.1	-	-	N	Y
708894 G T	+	SAPIG_RS03460	-	DUF443 DOMAIN-CONTAINING PROTEIN	-	FRAMESHIFTED	-	Y	N
709683 T C	+	SAPIG_RS03465	SAPIG0673	DUF443 FAMILY PROTEIN	WP_000923041.1	-	-	N	Y
710029 A G	+	SAPIG_RS03470	SAPIG0674	DUF443 DOMAIN-CONTAINING PROTEIN	WP_078064771.1	-	-	Y	N
710043 A G	+	SAPIG_RS03470	SAPIG0674	DUF443 DOMAIN-CONTAINING PROTEIN	WP_078064771.1	-	-	Y	N
710084 T A	+	SAPIG_RS03470	SAPIG0674	DUF443 DOMAIN-CONTAINING PROTEIN	WP_078064771.1	-	-	Y	N
710136 A T	+	SAPIG_RS03470	SAPIG0674	DUF443 DOMAIN-CONTAINING PROTEIN	WP_078064771.1	-	-	Y	N
710264 G T	+	SAPIG_RS03470	SAPIG0674	DUF443 DOMAIN-CONTAINING PROTEIN	WP_078064771.1	-	-	N	Y
710273 A G	+	SAPIG_RS03470	SAPIG0674	DUF443 DOMAIN-CONTAINING PROTEIN	WP_078064771.1	-	-	N	Y
710299 GTTTTTAG GTTTTAG	+	SAPIG_RS03470	SAPIG0674	DUF443 DOMAIN-CONTAINING PROTEIN	WP_078064771.1	-	-	N	Y
710396 T C	+	SAPIG_RS03470	SAPIG0674	DUF443 DOMAIN-CONTAINING PROTEIN	WP_078064771.1	-	-	N	Y
710523 T C	+	SAPIG_RS03470	SAPIG0674	DUF443 DOMAIN-CONTAINING PROTEIN	WP_078064771.1	-	-	N	Y
710641 A T	-	-	-	-	-	-	-	Y	N
710712 A G	+	SAPIG_RS03475	-	DUF443 FAMILY PROTEIN	-	INTERNAL STOP	-	N	Y
711086 A C	+	SAPIG_RS03475	-	DUF443 FAMILY PROTEIN	-	INTERNAL STOP	-	N	Y
711171 T C	+	SAPIG_RS03475	-	DUF443 FAMILY PROTEIN	-	INTERNAL STOP	-	Y	Y
713404 T A	+	SAPIG_RS03490	SAPIG0678	DUF443 DOMAIN-CONTAINING PROTEIN	WP_014936992.1	-	-	Y	N
714083 T C	+	SAPIG_RS03500	SAPIG0680	DUF443 DOMAIN-CONTAINING PROTEIN	WP_000923047.1	-	-	N	Y
714479 T A	+	SAPIG_RS03500	SAPIG0680	DUF443 DOMAIN-CONTAINING PROTEIN	WP_000923047.1	-	-	N	Y
715982 C T	-	-	-	-	-	-	-	Y	Y
719449 T A	-	-	-	-	-	-	-	N	Y
719489 GTTTTTTAATTTTTTTGAA GTTTTTTTAATTTTTTTGAA	-	-	-	-	-	-	-	Y	Y
719767 T A	-	-	-	-	-	-	-	N	Y
722166 A G	+	SAPIG_RS03550	SAPIG0688	ARGININE--TRNA LIGASE	WP_001021133.1	-	-	Y	Y
723363 C A	-	-	-	-	-	-	-	Y	Y
723371 T C	-	-	-	-	-	-	-	Y	Y
723382 ACAAT AGCAAC	-	-	-	-	-	-	-	Y	Y
723391 TAAAAGCCCA AAAGAGCCCCT	-	-	-	-	-	-	-	Y	Y
723420 GA AG	-	-	-	-	-	-	-	Y	Y
723438 AGGC TGGC	-	-	-	-	-	-	-	Y	Y
723462 AAAG TAAA	-	-	-	-	-	-	-	Y	Y
723493 A G	-	-	-	-	-	-	-	Y	Y
723510 TGGT AGGC	-	-	-	-	-	-	-	Y	Y
723534 TAAAAG AAAGAG,TAAGAT	-	-	-	-	-	-	-	Y	Y
723970 C T	+	SAPIG_RS03555	SAPIG0689	ENDONUCLEASE III DOMAIN-CONTAINING PROTEIN	WP_000901759.1	-	-	Y	Y
724193 T A	+	SAPIG_RS03555	SAPIG0689	ENDONUCLEASE III DOMAIN-CONTAINING PROTEIN	WP_000901759.1	-	-	Y	N
725469 T C	-	-	-	-	-	-	-	N	Y
725537 A G	-	-	-	-	-	-	-	Y	N
727770 G T	+	SAPIG_RS03575	SAPIG0693	ALPHA/BETA HYDROLASE	WP_000362963.1	-	-	Y	Y
728810 T A	-	-	-	-	-	-	-	N	Y
729163 G A	+	SAPIG_RS03585	SAPIG0695	HYPOTHETICAL PROTEIN	WP_001222139.1	-	-	Y	N
731226 T A	-	-	-	-	-	-	-	N	Y
731985 G A	-	-	-	-	-	-	-	Y	N
732619 T G	-	SAPIG_RS03600	SAPIG0698	DMT FAMILY TRANSPORTER	WP_021285860.1	-	-	Y	Y
733089 C G	-	-	-	-	-	-	-	Y	N
733813 G T	-	-	-	-	-	-	-	Y	N
733823 T A	-	-	-	-	-	-	-	N	Y
739119 C T	+	SAPIG_RS03640	SAPIG0706	NA+/H+ ANTIPORTER MNH2 SUBUNIT E	WP_001071971.1	-	-	N	Y
739133 T C	+	SAPIG_RS03640	SAPIG0706	NA+/H+ ANTIPORTER MNH2 SUBUNIT E	WP_001071971.1	-	-	N	Y
739194 T A	+	SAPIG_RS03640	SAPIG0706	NA+/H+ ANTIPORTER MNH2 SUBUNIT E	WP_001071971.1	-	-	N	Y
741996 T A	+	SAPIG_RS03655	SAPIG0709	SODIUM:PROTON ANTIPORTER	WP_000402172.1	-	-	N	Y
742044 T A	+	SAPIG_RS03655	SAPIG0709	SODIUM:PROTON ANTIPORTER	WP_000402172.1	-	-	Y	N
742861 G A	-	-	-	-	-	-	-	Y	Y
743273 A G	-	-	-	-	-	-	-	Y	Y
746979 T A	+	SAPIG_RS03675	SAPIG0713	METAL-DEPENDENT TRANSCRIPTIONAL REGULATOR	WP_000954654.1	-	-	N	Y
748019 A T	-	-	-	-	-	-	-	Y	N
749997 T C	-	-	-	-	-	-	-	N	Y
752910 T G	+	SAPIG_RS03705	SAPIG0719	GLYCOSYLTRANSFERASE FAMILY 2 PROTEIN	WP_001241202.1	-	-	Y	Y
755091 T G	-	-	-	-	-	-	-	N	Y
755209 G T	-	-	-	-	-	-	-	Y	N
755306 G T	-	-	-	-	-	-	-	N	Y
755902 C T	+	SAPIG_RS03720	SAPIG0722	ABC TRANSPORTER ATP-BINDING PROTEIN	WP_000817954.1	-	-	N	Y
755912 G A	+	SAPIG_RS03720	SAPIG0722	ABC TRANSPORTER ATP-BINDING PROTEIN	WP_000817954.1	-	-	N	Y
757388 T C	-	-	-	-	-	-	-	N	Y
759027 T A	+	SAPIG_RS03730	-	HYPOTHETICAL PROTEIN	WP_001788321.1	-	-	Y	N
765093 CAAAAATC CAAAATC	+	SAPIG_RS03765	-	PTS-DEPENDENT DIHYDROXYACETONE KINASE PHOSPHOTRANSFERASE SUBUNIT DHAM	-	FRAMESHIFTED	-	Y	Y
766071 T A	-	-	-	-	-	-	-	N	Y
767438 T A	+	SAPIG_RS03775	SAPIG0732	MEMBRANE PROTEIN	WP_000980142.1	-	-	N	Y
768794 A T	-	-	-	-	-	-	-	N	Y
769388 A T	+	SAPIG_RS03790	SAPIG0734	HYPOTHETICAL PROTEIN	WP_000198503.1	-	-	Y	N
769396 A C	+	SAPIG_RS03790	SAPIG0734	HYPOTHETICAL PROTEIN	WP_000198503.1	-	-	N	Y
770018 C A	-	SAPIG_RS03795	SAPIG0735	GNAT FAMILY N-ACETYLTRANSFERASE	WP_000940128.1	-	-	Y	Y
770246 G C	-	-	-	-	-	-	-	N	Y
770259 T C	-	-	-	-	-	-	-	N	Y
775961 A T	-	-	-	-	-	-	-	Y	N
775962 T A	-	-	-	-	-	-	-	N	Y
776077 T C	-	-	-	-	-	-	-	Y	Y
776096 T C	-	-	-	-	-	-	-	Y	N
776097 A G	-	-	-	-	-	-	-	Y	N
776319 C A	-	-	-	-	-	-	-	Y	N
776962 G C	+	SAPIG_RS03825	SAPIG0741	DUF47 DOMAIN-CONTAINING PROTEIN	WP_000491755.1	-	-	Y	N
778446 G A	-	-	-	-	-	-	-	Y	Y
779542 A T	-	-	-	-	-	-	-	Y	N
779622 A T	-	-	-	-	-	-	-	Y	N
780862 G T	-	-	-	-	-	-	-	Y	Y
781046 T C	-	-	-	-	-	-	-	N	Y
781322 A T	+	SAPIG_RS03845	SAPIG0745	HELIX-TURN-HELIX TRANSCRIPTIONAL REGULATOR	WP_001129746.1	-	-	N	Y
781885 C T	+	SAPIG_RS03845	SAPIG0745	HELIX-TURN-HELIX TRANSCRIPTIONAL REGULATOR	WP_001129746.1	-	-	N	Y
781982 A C	+	SAPIG_RS03845	SAPIG0745	HELIX-TURN-HELIX TRANSCRIPTIONAL REGULATOR	WP_001129746.1	-	-	Y	N
782124 A T	+	SAPIG_RS03845	SAPIG0745	HELIX-TURN-HELIX TRANSCRIPTIONAL REGULATOR	WP_001129746.1	-	-	Y	N
782442 GTTTTTAAATC GTTTTAAATC	+	SAPIG_RS03845	SAPIG0745	HELIX-TURN-HELIX TRANSCRIPTIONAL REGULATOR	WP_001129746.1	-	-	Y	N
783110 C A	+	SAPIG_RS03845	SAPIG0745	HELIX-TURN-HELIX TRANSCRIPTIONAL REGULATOR	WP_001129746.1	-	-	N	Y
783334 T A	-	-	-	-	-	-	-	N	Y
784143 A T	+	SAPIG_RS03855	SAPIG0747	YEBC/PMPR FAMILY DNA-BINDING TRANSCRIPTIONAL REGULATOR	WP_000532971.1	-	-	Y	Y
785209 T A	-	-	-	-	-	-	-	Y	N
787333 T C	-	-	-	-	-	-	-	Y	Y
787471 C T	-	-	-	-	-	-	-	Y	Y
788098 A G	+	SAPIG_RS03880	SAPIG0751	SUGAR EFFLUX TRANSPORTER	WP_000367065.1	-	-	Y	Y
789623 C T	-	SAPIG_RS03890	SAPIG0753	DUF1129 FAMILY PROTEIN	WP_000842865.1	-	-	Y	Y
790321 T C	+	SAPIG_RS03895	SAPIG0754	GNAT FAMILY N-ACETYLTRANSFERASE	WP_001259673.1	-	-	Y	Y
790332 GAAGG GAGG	+	SAPIG_RS03895	SAPIG0754	GNAT FAMILY N-ACETYLTRANSFERASE	WP_001259673.1	-	-	Y	Y
790892 GGA GGACGATAAAAAAGA	+	SAPIG_RS03900	SAPIG0755	HYPOTHETICAL PROTEIN	WP_000733445.1	-	-	Y	Y
793179 A G	-	SAPIG_RS03920	SAPIG0759	YAII/YQXD FAMILY PROTEIN	WP_000148816.1	-	-	Y	Y
799045 CATTAAAATTAAAG CATTAAAG	-	SAPIG_RS03945	SAPIG0764	HTH-TYPE TRANSCRIPTIONAL REGULATOR MGRA	WP_001283444.1	-	-	Y	Y
799227 AATATATATATG AATATATATG	-	-	-	-	-	-	-	Y	Y
799417 G T	+	SAPIG_RS03950	SAPIG0765	GTP-BINDING PROTEIN	WP_000794411.1	-	-	N	Y
799696 C A	+	SAPIG_RS03950	SAPIG0765	GTP-BINDING PROTEIN	WP_000794411.1	-	-	Y	Y
801296 C T	+	SAPIG_RS03960	SAPIG0767	HYPOTHETICAL PROTEIN	WP_000180420.1	-	-	Y	Y
801564 A G	-	-	-	-	-	-	-	Y	N
801699 A G	-	-	-	-	-	-	-	Y	N
801785 G T	-	-	-	-	-	-	-	N	Y
801946 A G	+	SAPIG_RS03965	SAPIG0768	DASS FAMILY SODIUM-COUPLED ANION SYMPORTER	WP_001288059.1	-	-	Y	Y
805683 A T	-	SAPIG_RS03980	SAPIG0770	DUF1361 DOMAIN-CONTAINING PROTEIN	WP_001191870.1	-	-	N	Y
805921 G A	-	-	-	-	-	-	-	Y	N
806612 G T	-	-	-	-	-	-	-	N	Y
813309 A G	-	-	-	-	-	-	-	N	Y
813835 A C	+	SAPIG_RS04025	SAPIG0778	N-ACETYLGLUCOSAMINE-6-PHOSPHATE DEACETYLASE	WP_001292250.1	-	NAGA	Y	Y
821001 T G	-	-	-	-	-	-	-	N	Y
821036 G C	-	SAPIG_RS04060	SAPIG0785	DM13 DOMAIN-CONTAINING PROTEIN	WP_001093559.1	-	-	Y	Y
821278 T C	-	SAPIG_RS04060	SAPIG0785	DM13 DOMAIN-CONTAINING PROTEIN	WP_001093559.1	-	-	Y	Y
821636 C A	-	-	-	-	-	-	-	N	Y
821678 G A	-	-	-	-	-	-	-	Y	Y
821837 T A	-	SAPIG_RS04065	SAPIG0786	HYPOTHETICAL PROTEIN	WP_000637685.1	-	-	N	Y
822485 T C	-	SAPIG_RS04070	SAPIG0787	7-CARBOXY-7-DEAZAGUANINE SYNTHASE QUEE	WP_001062967.1	-	QUEE	Y	Y
828897 T C	+	SAPIG_RS04110	SAPIG0795	BIOTIN-DEPENDENT CARBOXYLTRANSFERASE FAMILY PROTEIN	WP_000022329.1	-	-	Y	Y
829300 T A	-	-	-	-	-	-	-	N	Y
829447 T A	+	SAPIG_RS04115	SAPIG0796	POLYGLYCEROL-PHOSPHATE LIPOTEICHOIC ACID SYNTHASE LTAS	WP_000098285.1	-	LTAS	N	Y
836452 T G	+	SAPIG_RS04135	SAPIG0799	ABC TRANSPORTER ATP-BINDING PROTEIN	WP_000589251.1	-	-	Y	Y
838139 T A	-	-	-	-	-	-	-	N	Y
843771 A G	-	-	-	-	-	-	-	N	Y
845103 A T	-	SAPIG_RS04180	SAPIG0806	DMT FAMILY TRANSPORTER	WP_001068490.1	-	-	N	Y
845214 A G	-	-	-	-	-	-	-	Y	N
845384 C A	-	-	-	-	-	-	-	Y	N
849708 G T	-	-	-	-	-	-	-	N	Y
851282 T C	+	SAPIG_RS04210	SAPIG0811	IRON CHELATE UPTAKE ABC TRANSPORTER FAMILY PERMEASE SUBUNIT	WP_001245567.1	-	-	N	Y
853339 G C	+	SAPIG_RS04220	SAPIG0813	SIDEROPHORE ABC TRANSPORTER SUBSTRATE-BINDING PROTEIN	WP_000754459.1	-	-	N	Y
854250 C A	-	SAPIG_RS04225	-	HYPOTHETICAL PROTEIN	WP_001123293.1	-	-	Y	Y
856383 A T	+	SAPIG_RS04240	SAPIG0816	EMYY MOTIF LIPOPROTEIN	WP_000724887.1	-	-	N	Y
856442 A G	+	SAPIG_RS04240	SAPIG0816	EMYY MOTIF LIPOPROTEIN	WP_000724887.1	-	-	N	Y
856967 T G	-	-	-	-	-	-	-	Y	N
856975 T C	-	-	-	-	-	-	-	N	Y
857414 A G	+	SAPIG_RS04245	SAPIG0817	BACILLITHIOL SYSTEM REDOX-ACTIVE PROTEIN YTXJ	WP_000985617.1	-	YTXJ	Y	Y
859003 T C	-	-	-	-	-	-	-	Y	Y
860002 C G	-	SAPIG_RS04255	SAPIG0819	PEPTIDASE T	WP_000795828.1	-	PEPT	Y	Y
862126 C T	-	SAPIG_RS04270	SAPIG0822	GGDEF DOMAIN-CONTAINING PROTEIN	WP_000460986.1	-	-	Y	Y
866133 T A	+	SAPIG_RS04285	SAPIG0825	DEGV FAMILY PROTEIN	WP_000686345.1	-	-	N	Y
866273 T C	-	-	-	-	-	-	-	Y	N
867239 G A	+	SAPIG_RS04290	SAPIG0826	DEAD/DEAH BOX HELICASE	WP_014532468.1	-	-	Y	Y
868021 T G	+	SAPIG_RS04295	SAPIG0827	COMF FAMILY PROTEIN	WP_001057961.1	-	-	Y	Y
869145 G C	-	-	-	-	-	-	-	Y	Y
871912 T C	+	SAPIG_RS04310	-	HYPOTHETICAL PROTEIN	WP_031774844.1	-	-	N	Y
883066 C A	+	SAPIG_RS04355	SAPIG0837	PROLIPOPROTEIN DIACYLGLYCERYL TRANSFERASE	WP_000513301.1	-	-	N	Y
883130 A G	+	SAPIG_RS04355	SAPIG0837	PROLIPOPROTEIN DIACYLGLYCERYL TRANSFERASE	WP_000513301.1	-	-	Y	N
883152 T C	+	SAPIG_RS04355	SAPIG0837	PROLIPOPROTEIN DIACYLGLYCERYL TRANSFERASE	WP_000513301.1	-	-	N	Y
886563 T C	-	SAPIG_RS15715	SAPIG0841	HYPOTHETICAL PROTEIN	WP_014532469.1	-	-	Y	N
886612 A G	-	SAPIG_RS15715	SAPIG0841	HYPOTHETICAL PROTEIN	WP_014532469.1	-	-	Y	Y
886654 T C	-	SAPIG_RS15715	SAPIG0841	HYPOTHETICAL PROTEIN	WP_014532469.1	-	-	Y	Y
886955 GAAAAAATAATG GAAAAAAATAATG	-	-	-	-	-	-	-	N	Y
894224 A G	-	-	-	-	-	-	-	N	Y
894447 A T	-	-	-	-	-	-	-	Y	N
894524 T C	-	-	-	-	-	-	-	Y	N
895965 A G	-	-	-	-	-	-	-	N	Y
901994 G C	-	-	-	-	-	-	-	Y	N
902837 A G	+	SAPIG_RS04445	SAPIG0855	PHOSPHOPYRUVATE HYDRATASE	WP_001121763.1	-	ENO	Y	Y
909569 T C	-	-	-	-	-	-	-	N	Y
909782 G T	-	-	-	-	-	-	-	N	Y
910212 A T	-	SAPIG_RS04480	SAPIG0862	DUF5067 DOMAIN-CONTAINING PROTEIN	WP_000757403.1	-	-	Y	Y
910649 T C	-	SAPIG_RS04480	SAPIG0862	DUF5067 DOMAIN-CONTAINING PROTEIN	WP_000757403.1	-	-	Y	N
910818 T C	-	-	-	-	-	-	-	Y	N
911084 GAAATAATG GAATAATG	-	-	-	-	-	-	-	Y	N
911297 A T	+	SAPIG_RS04485	-	HYPOTHETICAL PROTEIN	WP_014937001.1	-	-	N	Y
912282 G A	+	SAPIG_RS04495	SAPIG0864	N-ACETYLTRANSFERASE	WP_001167164.1	-	-	Y	Y
913749 T A	+	SAPIG_RS04500	-	MSCRAMM FAMILY ADHESIN CLUMPING FACTOR CLFA	-	FRAMESHIFTED	CLFA	Y	Y
914585 ATC ATTC	+	SAPIG_RS04500	-	MSCRAMM FAMILY ADHESIN CLUMPING FACTOR CLFA	-	FRAMESHIFTED	CLFA	Y	Y
914596 ATC ATTC	+	SAPIG_RS04500	-	MSCRAMM FAMILY ADHESIN CLUMPING FACTOR CLFA	-	FRAMESHIFTED	CLFA	Y	Y
914624 A G	+	SAPIG_RS04500	-	MSCRAMM FAMILY ADHESIN CLUMPING FACTOR CLFA	-	FRAMESHIFTED	CLFA	Y	Y
914642 A G	+	SAPIG_RS04500	-	MSCRAMM FAMILY ADHESIN CLUMPING FACTOR CLFA	-	FRAMESHIFTED	CLFA	Y	Y
914660 A G	+	SAPIG_RS04500	-	MSCRAMM FAMILY ADHESIN CLUMPING FACTOR CLFA	-	FRAMESHIFTED	CLFA	Y	Y
914678 A G	+	SAPIG_RS04500	-	MSCRAMM FAMILY ADHESIN CLUMPING FACTOR CLFA	-	FRAMESHIFTED	CLFA	Y	Y
914732 A G	+	SAPIG_RS04500	-	MSCRAMM FAMILY ADHESIN CLUMPING FACTOR CLFA	-	FRAMESHIFTED	CLFA	Y	Y
914750 A G	+	SAPIG_RS04500	-	MSCRAMM FAMILY ADHESIN CLUMPING FACTOR CLFA	-	FRAMESHIFTED	CLFA	Y	Y
914769 T A	+	SAPIG_RS04500	-	MSCRAMM FAMILY ADHESIN CLUMPING FACTOR CLFA	-	FRAMESHIFTED	CLFA	Y	Y
914851 TGACTCAGACTCAG TGACTCAGACTCAGACTCAG	+	SAPIG_RS04500	-	MSCRAMM FAMILY ADHESIN CLUMPING FACTOR CLFA	-	FRAMESHIFTED	CLFA	Y	Y
914899 C A	+	SAPIG_RS04500	-	MSCRAMM FAMILY ADHESIN CLUMPING FACTOR CLFA	-	FRAMESHIFTED	CLFA	Y	Y
914911 G A	+	SAPIG_RS04500	-	MSCRAMM FAMILY ADHESIN CLUMPING FACTOR CLFA	-	FRAMESHIFTED	CLFA	Y	Y
914929 C A	+	SAPIG_RS04500	-	MSCRAMM FAMILY ADHESIN CLUMPING FACTOR CLFA	-	FRAMESHIFTED	CLFA	Y	Y
914950 A T	+	SAPIG_RS04500	-	MSCRAMM FAMILY ADHESIN CLUMPING FACTOR CLFA	-	FRAMESHIFTED	CLFA	Y	Y
914956 A T	+	SAPIG_RS04500	-	MSCRAMM FAMILY ADHESIN CLUMPING FACTOR CLFA	-	FRAMESHIFTED	CLFA	Y	Y
914986 A C	+	SAPIG_RS04500	-	MSCRAMM FAMILY ADHESIN CLUMPING FACTOR CLFA	-	FRAMESHIFTED	CLFA	Y	Y
914989 G A	+	SAPIG_RS04500	-	MSCRAMM FAMILY ADHESIN CLUMPING FACTOR CLFA	-	FRAMESHIFTED	CLFA	Y	Y
915016 A T	+	SAPIG_RS04500	-	MSCRAMM FAMILY ADHESIN CLUMPING FACTOR CLFA	-	FRAMESHIFTED	CLFA	Y	N
915037 C A	+	SAPIG_RS04500	-	MSCRAMM FAMILY ADHESIN CLUMPING FACTOR CLFA	-	FRAMESHIFTED	CLFA	Y	Y
915067 C A	+	SAPIG_RS04500	-	MSCRAMM FAMILY ADHESIN CLUMPING FACTOR CLFA	-	FRAMESHIFTED	CLFA	Y	Y
915085 C A	+	SAPIG_RS04500	-	MSCRAMM FAMILY ADHESIN CLUMPING FACTOR CLFA	-	FRAMESHIFTED	CLFA	Y	Y
915118 C T	+	SAPIG_RS04500	-	MSCRAMM FAMILY ADHESIN CLUMPING FACTOR CLFA	-	FRAMESHIFTED	CLFA	Y	N
915124 C T	+	SAPIG_RS04500	-	MSCRAMM FAMILY ADHESIN CLUMPING FACTOR CLFA	-	FRAMESHIFTED	CLFA	Y	Y
915133 CGATTCC TGACTCA	+	SAPIG_RS04500	-	MSCRAMM FAMILY ADHESIN CLUMPING FACTOR CLFA	-	FRAMESHIFTED	CLFA	Y	N
915139 C A	+	SAPIG_RS04500	-	MSCRAMM FAMILY ADHESIN CLUMPING FACTOR CLFA	-	FRAMESHIFTED	CLFA	N	Y
915151 TGCCTCAGAC CGATTCGGAT,TGACTCAGAC	+	SAPIG_RS04500	-	MSCRAMM FAMILY ADHESIN CLUMPING FACTOR CLFA	-	FRAMESHIFTED	CLFA	Y	N
915153 C A	+	SAPIG_RS04500	-	MSCRAMM FAMILY ADHESIN CLUMPING FACTOR CLFA	-	FRAMESHIFTED	CLFA	N	Y
915165 A C	+	SAPIG_RS04500	-	MSCRAMM FAMILY ADHESIN CLUMPING FACTOR CLFA	-	FRAMESHIFTED	CLFA	Y	N
915166 TAGC GAGT	+	SAPIG_RS04500	-	MSCRAMM FAMILY ADHESIN CLUMPING FACTOR CLFA	-	FRAMESHIFTED	CLFA	Y	N
915178 T C	+	SAPIG_RS04500	-	MSCRAMM FAMILY ADHESIN CLUMPING FACTOR CLFA	-	FRAMESHIFTED	CLFA	Y	Y
915183 G A	+	SAPIG_RS04500	-	MSCRAMM FAMILY ADHESIN CLUMPING FACTOR CLFA	-	FRAMESHIFTED	CLFA	Y	Y
915184 C T	+	SAPIG_RS04500	-	MSCRAMM FAMILY ADHESIN CLUMPING FACTOR CLFA	-	FRAMESHIFTED	CLFA	Y	Y
915193 AGACTCAGAC CGATTCATCA	+	SAPIG_RS04500	-	MSCRAMM FAMILY ADHESIN CLUMPING FACTOR CLFA	-	FRAMESHIFTED	CLFA	Y	D
915196 C T	+	SAPIG_RS04500	-	MSCRAMM FAMILY ADHESIN CLUMPING FACTOR CLFA	-	FRAMESHIFTED	CLFA	N	Y
915200 G T	+	SAPIG_RS04500	-	MSCRAMM FAMILY ADHESIN CLUMPING FACTOR CLFA	-	FRAMESHIFTED	CLFA	N	Y
915201 A C	+	SAPIG_RS04500	-	MSCRAMM FAMILY ADHESIN CLUMPING FACTOR CLFA	-	FRAMESHIFTED	CLFA	N	Y
915202 C A	+	SAPIG_RS04500	-	MSCRAMM FAMILY ADHESIN CLUMPING FACTOR CLFA	-	FRAMESHIFTED	CLFA	N	Y
915211 A C	+	SAPIG_RS04500	-	MSCRAMM FAMILY ADHESIN CLUMPING FACTOR CLFA	-	FRAMESHIFTED	CLFA	Y	Y
915220 TAATGACTCA CAGTGCCTCT	+	SAPIG_RS04500	-	MSCRAMM FAMILY ADHESIN CLUMPING FACTOR CLFA	-	FRAMESHIFTED	CLFA	Y	Y
915290 T G	+	SAPIG_RS04500	-	MSCRAMM FAMILY ADHESIN CLUMPING FACTOR CLFA	-	FRAMESHIFTED	CLFA	Y	Y
915322 T C	+	SAPIG_RS04500	-	MSCRAMM FAMILY ADHESIN CLUMPING FACTOR CLFA	-	FRAMESHIFTED	CLFA	Y	Y
915328 TAGTGAC CAGCGAT	+	SAPIG_RS04500	-	MSCRAMM FAMILY ADHESIN CLUMPING FACTOR CLFA	-	FRAMESHIFTED	CLFA	Y	Y
915344 A G	+	SAPIG_RS04500	-	MSCRAMM FAMILY ADHESIN CLUMPING FACTOR CLFA	-	FRAMESHIFTED	CLFA	Y	Y
915582 T A	+	SAPIG_RS04500	-	MSCRAMM FAMILY ADHESIN CLUMPING FACTOR CLFA	-	FRAMESHIFTED	CLFA	N	Y
915621 T A	-	-	-	-	-	-	-	N	Y
916312 G T	+	SAPIG_RS04505	SAPIG0868	VON WILLEBRAND FACTOR BINDING PROTEIN VWB	WP_000791720.1	-	VWB	N	Y
916835 G C	+	SAPIG_RS04505	SAPIG0868	VON WILLEBRAND FACTOR BINDING PROTEIN VWB	WP_000791720.1	-	VWB	Y	Y
917101 C T	+	SAPIG_RS04505	SAPIG0868	VON WILLEBRAND FACTOR BINDING PROTEIN VWB	WP_000791720.1	-	VWB	Y	Y
917112 G A	+	SAPIG_RS04505	SAPIG0868	VON WILLEBRAND FACTOR BINDING PROTEIN VWB	WP_000791720.1	-	VWB	Y	Y
917301 C A	+	SAPIG_RS04505	SAPIG0868	VON WILLEBRAND FACTOR BINDING PROTEIN VWB	WP_000791720.1	-	VWB	N	Y
917511 GAAAAAATTATTATG GAAAAATTATTATG	-	-	-	-	-	-	-	Y	Y
918706 A T	-	-	-	-	-	-	-	Y	Y
919186 A G	+	SAPIG_RS04515	SAPIG0870	HYPOTHETICAL PROTEIN	WP_000824489.1	-	-	Y	Y
919445 T C	-	-	-	-	-	-	-	N	Y
919478 T C	-	-	-	-	-	-	-	Y	N
919480 A C	-	-	-	-	-	-	-	N	Y
919625 A G	-	-	-	-	-	-	-	Y	N
920335 G A	+	SAPIG_RS04520	SAPIG0871	THERMONUCLEASE FAMILY PROTEIN	WP_001574556.1	-	-	Y	Y
921827 C A	-	SAPIG_RS04535	SAPIG0874	HYPOTHETICAL PROTEIN	WP_001004403.1	-	-	N	Y
922898 G T	-	-	-	-	-	-	-	Y	N
922931 ATTTATAG ATTATAG	-	-	-	-	-	-	-	Y	N
923305 C T	-	SAPIG_RS04550	-	HYPOTHETICAL PROTEIN	WP_001059690.1	-	-	N	Y
923427 A T	-	-	-	-	-	-	-	N	Y
923791 A G	+	SAPIG_RS04555	SAPIG0878	STERILE ALPHA MOTIF-LIKE DOMAIN-CONTAINING PROTEIN	WP_000145163.1	-	-	Y	Y
924370 C A	-	-	-	-	-	-	-	Y	Y
925000 A G	-	-	-	-	-	-	-	Y	N
925922 G T	-	SAPIG_RS04575	SAPIG0881	GNAT FAMILY N-ACETYLTRANSFERASE	WP_000569881.1	-	-	Y	N
926216 A G	-	SAPIG_RS04575	SAPIG0881	GNAT FAMILY N-ACETYLTRANSFERASE	WP_000569881.1	-	-	Y	Y
926473 T C	-	-	-	-	-	-	-	N	Y
931447 GGGAATCCAATTTCTCTGTGTTGGGGCCCCGCCAACTTGCATTGTCTGTAGAAATTAG GG	-	-	-	-	-	-	-	Y	Y
931794 T A	-	-	-	-	-	-	-	N	Y
933964 A G	+	SAPIG_RS04635	SAPIG0893	ABC TRANSPORTER PERMEASE	WP_000520237.1	-	-	Y	Y
936100 A G	-	-	-	-	-	-	-	N	Y
936465 G T	-	-	-	-	-	-	-	N	Y
937731 T C	-	-	-	-	-	-	-	Y	N
937757 T A	-	-	-	-	-	-	-	N	Y
938882 C T	+	SAPIG_RS04660	SAPIG0898	FE-S CLUSTER ASSEMBLY PROTEIN SUFD	WP_000205572.1	-	SUFD	Y	Y
943718 A G	-	SAPIG_RS04685	SAPIG0902	HYPOTHETICAL PROTEIN	WP_000274033.1	-	-	Y	N
943982 T A	-	-	-	-	-	-	-	N	Y
953955 G A	+	SAPIG_RS04740	SAPIG0913	D-GLYCERATE DEHYDROGENASE	WP_000239134.1	-	-	Y	Y
954720 A G	+	SAPIG_RS04755	SAPIG0915	D-ALANINE--POLY(PHOSPHORIBITOL) LIGASE SUBUNIT DLTA	WP_000129640.1	-	DLTA	Y	Y
956293 C A	+	SAPIG_RS04760	SAPIG0916	PG:TEICHOIC ACID D-ALANYLTRANSFERASE DLTB	WP_000613541.1	-	DLTB	N	Y
956552 T C	+	SAPIG_RS04760	SAPIG0916	PG:TEICHOIC ACID D-ALANYLTRANSFERASE DLTB	WP_000613541.1	-	DLTB	Y	Y
958741 A T	-	-	-	-	-	-	-	N	Y
958757 C T	-	-	-	-	-	-	-	N	Y
970040 A G	-	SAPIG_RS04840	SAPIG0932	NA+/H+ ANTIPORTER MNH1 SUBUNIT D	WP_000573075.1	-	-	Y	Y
970708 A T	-	SAPIG_RS04840	SAPIG0932	NA+/H+ ANTIPORTER MNH1 SUBUNIT D	WP_000573075.1	-	-	Y	Y
970806 T C	-	SAPIG_RS04840	SAPIG0932	NA+/H+ ANTIPORTER MNH1 SUBUNIT D	WP_000573075.1	-	-	N	Y
970831 A T	-	SAPIG_RS04840	SAPIG0932	NA+/H+ ANTIPORTER MNH1 SUBUNIT D	WP_000573075.1	-	-	Y	N
975621 T A	-	-	-	-	-	-	-	N	Y
976311 T A	-	-	-	-	-	-	-	N	Y
976479 A G	-	-	-	-	-	-	-	Y	N
976960 G C	+	SAPIG_RS04875	SAPIG0939	NADH-DEPENDENT FLAVIN OXIDOREDUCTASE	WP_000838045.1	-	-	Y	Y
977975 A T	-	-	-	-	-	-	-	Y	N
978542 A G	+	SAPIG_RS04880	SAPIG0940	ORNITHINE--OXO-ACID TRANSAMINASE	WP_000167324.1	-	-	Y	Y
983669 A G	-	SAPIG_RS04905	SAPIG0943	ARGININOSUCCINATE LYASE	WP_000066044.1	-	ARGH	Y	Y
985049 TCA TA	-	-	-	-	-	-	-	Y	N
985054 ATTTAAA ATTTTAAA	-	-	-	-	-	-	-	Y	N
985908 A G	+	SAPIG_RS04915	SAPIG0945	GLUCOSE-6-PHOSPHATE ISOMERASE	WP_000148854.1	-	-	Y	Y
995828 C A	+	SAPIG_RS04940	SAPIG0950	HELICASE-EXONUCLEASE ADDAB SUBUNIT ADDA	WP_000154905.1	-	ADDA	Y	N
997013 CT TC	-	-	-	-	-	-	-	Y	Y
1016203 G T	-	SAPIG_RS15005	-	TRANSPOSASE	-	FRAMESHIFTED%3B INTERNAL STOP%3B INCOMPLETE%3B PARTIAL IN THE MIDDLE OF A CONTIG%3B MISSING N-TERMINUS	-	Y	N
1016211 G A	-	SAPIG_RS15005	-	TRANSPOSASE	-	FRAMESHIFTED%3B INTERNAL STOP%3B INCOMPLETE%3B PARTIAL IN THE MIDDLE OF A CONTIG%3B MISSING N-TERMINUS	-	Y	Y
1016217 G A	-	SAPIG_RS15005	-	TRANSPOSASE	-	FRAMESHIFTED%3B INTERNAL STOP%3B INCOMPLETE%3B PARTIAL IN THE MIDDLE OF A CONTIG%3B MISSING N-TERMINUS	-	Y	Y
1016228 G A	-	SAPIG_RS15005	-	TRANSPOSASE	-	FRAMESHIFTED%3B INTERNAL STOP%3B INCOMPLETE%3B PARTIAL IN THE MIDDLE OF A CONTIG%3B MISSING N-TERMINUS	-	Y	Y
1016238 ACGTTTAA TCGCTTAT	-	SAPIG_RS15005	-	TRANSPOSASE	-	FRAMESHIFTED%3B INTERNAL STOP%3B INCOMPLETE%3B PARTIAL IN THE MIDDLE OF A CONTIG%3B MISSING N-TERMINUS	-	Y	Y
1016253 TC CT	-	SAPIG_RS15005	-	TRANSPOSASE	-	FRAMESHIFTED%3B INTERNAL STOP%3B INCOMPLETE%3B PARTIAL IN THE MIDDLE OF A CONTIG%3B MISSING N-TERMINUS	-	Y	Y
1016261 TACGGTAT GACGATAG	-	SAPIG_RS15005	-	TRANSPOSASE	-	FRAMESHIFTED%3B INTERNAL STOP%3B INCOMPLETE%3B PARTIAL IN THE MIDDLE OF A CONTIG%3B MISSING N-TERMINUS	-	Y	Y
1016288 TTCTTTTG GCCGTTTA	-	SAPIG_RS15005	-	TRANSPOSASE	-	FRAMESHIFTED%3B INTERNAL STOP%3B INCOMPLETE%3B PARTIAL IN THE MIDDLE OF A CONTIG%3B MISSING N-TERMINUS	-	Y	Y
1016301 A C	-	SAPIG_RS15005	-	TRANSPOSASE	-	FRAMESHIFTED%3B INTERNAL STOP%3B INCOMPLETE%3B PARTIAL IN THE MIDDLE OF A CONTIG%3B MISSING N-TERMINUS	-	Y	Y
1016307 TATA AATG	-	SAPIG_RS15005	-	TRANSPOSASE	-	FRAMESHIFTED%3B INTERNAL STOP%3B INCOMPLETE%3B PARTIAL IN THE MIDDLE OF A CONTIG%3B MISSING N-TERMINUS	-	Y	Y
1016316 A G	-	SAPIG_RS15005	-	TRANSPOSASE	-	FRAMESHIFTED%3B INTERNAL STOP%3B INCOMPLETE%3B PARTIAL IN THE MIDDLE OF A CONTIG%3B MISSING N-TERMINUS	-	Y	Y
1016324 G T	-	SAPIG_RS15005	-	TRANSPOSASE	-	FRAMESHIFTED%3B INTERNAL STOP%3B INCOMPLETE%3B PARTIAL IN THE MIDDLE OF A CONTIG%3B MISSING N-TERMINUS	-	Y	Y
1016334 T G	-	SAPIG_RS15005	-	TRANSPOSASE	-	FRAMESHIFTED%3B INTERNAL STOP%3B INCOMPLETE%3B PARTIAL IN THE MIDDLE OF A CONTIG%3B MISSING N-TERMINUS	-	Y	Y
1016349 GTTGAAA ATTAAAG	-	SAPIG_RS15005	-	TRANSPOSASE	-	FRAMESHIFTED%3B INTERNAL STOP%3B INCOMPLETE%3B PARTIAL IN THE MIDDLE OF A CONTIG%3B MISSING N-TERMINUS	-	Y	Y
1016368 AACTTTC TATTTTT	-	SAPIG_RS15005	-	TRANSPOSASE	-	FRAMESHIFTED%3B INTERNAL STOP%3B INCOMPLETE%3B PARTIAL IN THE MIDDLE OF A CONTIG%3B MISSING N-TERMINUS	-	Y	Y
1016387 AA TT	-	SAPIG_RS15005	-	TRANSPOSASE	-	FRAMESHIFTED%3B INTERNAL STOP%3B INCOMPLETE%3B PARTIAL IN THE MIDDLE OF A CONTIG%3B MISSING N-TERMINUS	-	Y	Y
1016397 G T	-	SAPIG_RS15005	-	TRANSPOSASE	-	FRAMESHIFTED%3B INTERNAL STOP%3B INCOMPLETE%3B PARTIAL IN THE MIDDLE OF A CONTIG%3B MISSING N-TERMINUS	-	Y	Y
1016406 AATA TATG	-	SAPIG_RS15005	-	TRANSPOSASE	-	FRAMESHIFTED%3B INTERNAL STOP%3B INCOMPLETE%3B PARTIAL IN THE MIDDLE OF A CONTIG%3B MISSING N-TERMINUS	-	Y	Y
1016419 TT CG	-	SAPIG_RS15005	-	TRANSPOSASE	-	FRAMESHIFTED%3B INTERNAL STOP%3B INCOMPLETE%3B PARTIAL IN THE MIDDLE OF A CONTIG%3B MISSING N-TERMINUS	-	Y	Y
1016427 A G	-	SAPIG_RS15005	-	TRANSPOSASE	-	FRAMESHIFTED%3B INTERNAL STOP%3B INCOMPLETE%3B PARTIAL IN THE MIDDLE OF A CONTIG%3B MISSING N-TERMINUS	-	Y	Y
1016439 AGCCA TGCCT	-	SAPIG_RS15005	-	TRANSPOSASE	-	FRAMESHIFTED%3B INTERNAL STOP%3B INCOMPLETE%3B PARTIAL IN THE MIDDLE OF A CONTIG%3B MISSING N-TERMINUS	-	Y	Y
1016448 GTTTTGC ATTTGAT	-	SAPIG_RS15005	-	TRANSPOSASE	-	FRAMESHIFTED%3B INTERNAL STOP%3B INCOMPLETE%3B PARTIAL IN THE MIDDLE OF A CONTIG%3B MISSING N-TERMINUS	-	Y	Y
1020004 A G	-	-	-	-	-	-	-	Y	Y
1020079 A G	-	-	-	-	-	-	-	Y	N
1021278 A G	+	SAPIG_RS05070	SAPIG0973	ACETYLTRANSFERASE	WP_001044238.1	-	-	N	Y
1022108 T C	-	-	-	-	-	-	-	Y	N
1025103 G A	-	SAPIG_RS05080	SAPIG0975	LYSR FAMILY TRANSCRIPTIONAL REGULATOR	WP_001047061.1	-	-	Y	N
1026667 G T	-	-	-	-	-	-	-	Y	Y
1026738 A G	-	-	-	-	-	-	-	Y	N
1027150 TTC TTCAAATTCAATTAAACAAATTGATATTAATGTAAAAACTAAATAAACACTTAAAATTATC	+	SAPIG_RS05090	SAPIG0977	MAP DOMAIN-CONTAINING PROTEIN	WP_000769697.1	-	-	Y	Y
1027709 C T	-	-	-	-	-	-	-	Y	N
1030144 C A	-	SAPIG_RS05110	SAPIG0981	DUF3899 DOMAIN-CONTAINING PROTEIN	WP_000915159.1	-	-	Y	N
1030175 T A	-	SAPIG_RS05110	SAPIG0981	DUF3899 DOMAIN-CONTAINING PROTEIN	WP_000915159.1	-	-	Y	N
1030239 G T	-	SAPIG_RS05110	SAPIG0981	DUF3899 DOMAIN-CONTAINING PROTEIN	WP_000915159.1	-	-	Y	N
1030357 C A	-	SAPIG_RS05110	SAPIG0981	DUF3899 DOMAIN-CONTAINING PROTEIN	WP_000915159.1	-	-	N	Y
1030359 A G	-	SAPIG_RS05110	SAPIG0981	DUF3899 DOMAIN-CONTAINING PROTEIN	WP_000915159.1	-	-	Y	N
1030419 T C	-	SAPIG_RS05110	SAPIG0981	DUF3899 DOMAIN-CONTAINING PROTEIN	WP_000915159.1	-	-	Y	N
1030614 A T	-	-	-	-	-	-	-	Y	N
1030734 G T	-	-	-	-	-	-	-	Y	N
1030753 T C	+	SAPIG_RS05115	SAPIG0982	ABC TRANSPORTER PERMEASE	WP_000521531.1	-	-	Y	N
1036684 T C	+	SAPIG_RS05140	SAPIG0987	ABC TRANSPORTER PERMEASE	WP_001807927.1	-	-	Y	Y
1036728 A T	+	SAPIG_RS05140	SAPIG0987	ABC TRANSPORTER PERMEASE	WP_001807927.1	-	-	N	Y
1037675 G T	+	SAPIG_RS05145	SAPIG0988	ABC TRANSPORTER PERMEASE	WP_000234063.1	-	-	N	Y
1038249 GGGT AGGC	+	SAPIG_RS05145	SAPIG0988	ABC TRANSPORTER PERMEASE	WP_000234063.1	-	-	Y	Y
1039672 T C	+	SAPIG_RS05155	SAPIG0990	ABC TRANSPORTER ATP-BINDING PROTEIN	WP_001064121.1	-	-	Y	N
1039677 A G	+	SAPIG_RS05155	SAPIG0990	ABC TRANSPORTER ATP-BINDING PROTEIN	WP_001064121.1	-	-	N	Y
1040112 C T	+	SAPIG_RS05155	SAPIG0990	ABC TRANSPORTER ATP-BINDING PROTEIN	WP_001064121.1	-	-	Y	Y
1041683 G A	+	SAPIG_RS05160	SAPIG0991	PEPTIDE ABC TRANSPORTER SUBSTRATE-BINDING PROTEIN	WP_000406183.1	-	-	Y	Y
1042255 A T	-	-	-	-	-	-	-	N	Y
1042286 A G	-	-	-	-	-	-	-	Y	N
1048433 C A	-	-	-	-	-	-	-	N	Y
1048582 T A	-	SAPIG_RS05190	SAPIG0997	PROTEASE ADAPTOR PROTEIN YJBH	WP_000896695.1	-	-	N	Y
1048811 G T	-	SAPIG_RS05190	SAPIG0997	PROTEASE ADAPTOR PROTEIN YJBH	WP_000896695.1	-	-	Y	Y
1050508 T C	-	-	-	-	-	-	-	Y	N
1050584 A C	-	-	-	-	-	-	-	N	Y
1056188 T A	+	SAPIG_RS05230	SAPIG1005	MONOVALENT CATION:PROTON ANTIPORTER FAMILY PROTEIN	WP_000395150.1	-	-	Y	Y
1056535 T C	+	SAPIG_RS05230	SAPIG1005	MONOVALENT CATION:PROTON ANTIPORTER FAMILY PROTEIN	WP_000395150.1	-	-	Y	N
1056736 A G	-	-	-	-	-	-	-	Y	Y
1056912 T G	+	SAPIG_RS05235	SAPIG1006	ENOYL-ACP REDUCTASE FABI	WP_000933200.1	-	FABI	Y	Y
1056919 TTAGTATTT CTTGTTTTC	+	SAPIG_RS05235	SAPIG1006	ENOYL-ACP REDUCTASE FABI	WP_000933200.1	-	FABI	Y	Y
1056933 C T	+	SAPIG_RS05235	SAPIG1006	ENOYL-ACP REDUCTASE FABI	WP_000933200.1	-	FABI	Y	Y
1056942 A C	+	SAPIG_RS05235	SAPIG1006	ENOYL-ACP REDUCTASE FABI	WP_000933200.1	-	FABI	Y	Y
1056951 T C	+	SAPIG_RS05235	SAPIG1006	ENOYL-ACP REDUCTASE FABI	WP_000933200.1	-	FABI	Y	Y
1056957 GCTT ATTA	+	SAPIG_RS05235	SAPIG1006	ENOYL-ACP REDUCTASE FABI	WP_000933200.1	-	FABI	Y	Y
1056984 TCAACCAGAAGCGTAC CCAAGAAGAGCCAAAA	+	SAPIG_RS05235	SAPIG1006	ENOYL-ACP REDUCTASE FABI	WP_000933200.1	-	FABI	Y	Y
1057011 T C	+	SAPIG_RS05235	SAPIG1006	ENOYL-ACP REDUCTASE FABI	WP_000933200.1	-	FABI	Y	Y
1057022 GC AA	+	SAPIG_RS05235	SAPIG1006	ENOYL-ACP REDUCTASE FABI	WP_000933200.1	-	FABI	Y	Y
1057032 GGTTATT TGTAGTA	+	SAPIG_RS05235	SAPIG1006	ENOYL-ACP REDUCTASE FABI	WP_000933200.1	-	FABI	Y	Y
1057049 AGC CTA	+	SAPIG_RS05235	SAPIG1006	ENOYL-ACP REDUCTASE FABI	WP_000933200.1	-	FABI	Y	Y
1057059 TA CG	+	SAPIG_RS05235	SAPIG1006	ENOYL-ACP REDUCTASE FABI	WP_000933200.1	-	FABI	Y	Y
1057065 TGTT AGTA	+	SAPIG_RS05235	SAPIG1006	ENOYL-ACP REDUCTASE FABI	WP_000933200.1	-	FABI	Y	Y
1057083 T C	+	SAPIG_RS05235	SAPIG1006	ENOYL-ACP REDUCTASE FABI	WP_000933200.1	-	FABI	Y	Y
1057092 TTCA CTCT	+	SAPIG_RS05235	SAPIG1006	ENOYL-ACP REDUCTASE FABI	WP_000933200.1	-	FABI	Y	Y
1057107 T A	+	SAPIG_RS05235	SAPIG1006	ENOYL-ACP REDUCTASE FABI	WP_000933200.1	-	FABI	Y	Y
1057113 G T	+	SAPIG_RS05235	SAPIG1006	ENOYL-ACP REDUCTASE FABI	WP_000933200.1	-	FABI	Y	Y
1057125 C T	+	SAPIG_RS05235	SAPIG1006	ENOYL-ACP REDUCTASE FABI	WP_000933200.1	-	FABI	Y	Y
1057131 CTTT TTTC	+	SAPIG_RS05235	SAPIG1006	ENOYL-ACP REDUCTASE FABI	WP_000933200.1	-	FABI	Y	Y
1057143 T A	+	SAPIG_RS05235	SAPIG1006	ENOYL-ACP REDUCTASE FABI	WP_000933200.1	-	FABI	Y	Y
1057161 GTTAGCT ACTTGCG	+	SAPIG_RS05235	SAPIG1006	ENOYL-ACP REDUCTASE FABI	WP_000933200.1	-	FABI	Y	Y
1057173 CATT TATC	+	SAPIG_RS05235	SAPIG1006	ENOYL-ACP REDUCTASE FABI	WP_000933200.1	-	FABI	Y	Y
1057182 TTACTCAC ATATTCAT	+	SAPIG_RS05235	SAPIG1006	ENOYL-ACP REDUCTASE FABI	WP_000933200.1	-	FABI	Y	Y
1057194 TATC AATT	+	SAPIG_RS05235	SAPIG1006	ENOYL-ACP REDUCTASE FABI	WP_000933200.1	-	FABI	Y	Y
1057203 TCAT GCAC	+	SAPIG_RS05235	SAPIG1006	ENOYL-ACP REDUCTASE FABI	WP_000933200.1	-	FABI	Y	Y
1057212 TAAAAAAT GAAGAAAA	+	SAPIG_RS05235	SAPIG1006	ENOYL-ACP REDUCTASE FABI	WP_000933200.1	-	FABI	Y	Y
1057228 GAA AAC	+	SAPIG_RS05235	SAPIG1006	ENOYL-ACP REDUCTASE FABI	WP_000933200.1	-	FABI	Y	Y
1057239 C T	+	SAPIG_RS05235	SAPIG1006	ENOYL-ACP REDUCTASE FABI	WP_000933200.1	-	FABI	Y	Y
1057257 TTTA CCTT	+	SAPIG_RS05235	SAPIG1006	ENOYL-ACP REDUCTASE FABI	WP_000933200.1	-	FABI	Y	Y
1057266 C T	+	SAPIG_RS05235	SAPIG1006	ENOYL-ACP REDUCTASE FABI	WP_000933200.1	-	FABI	Y	Y
1057272 CGCA TGCC	+	SAPIG_RS05235	SAPIG1006	ENOYL-ACP REDUCTASE FABI	WP_000933200.1	-	FABI	Y	Y
1057302 T A	+	SAPIG_RS05235	SAPIG1006	ENOYL-ACP REDUCTASE FABI	WP_000933200.1	-	FABI	Y	Y
1057311 GAGC AAGT	+	SAPIG_RS05235	SAPIG1006	ENOYL-ACP REDUCTASE FABI	WP_000933200.1	-	FABI	Y	Y
1057323 A T	+	SAPIG_RS05235	SAPIG1006	ENOYL-ACP REDUCTASE FABI	WP_000933200.1	-	FABI	Y	Y
1057341 ATTAGAC TTATGAT	+	SAPIG_RS05235	SAPIG1006	ENOYL-ACP REDUCTASE FABI	WP_000933200.1	-	FABI	Y	Y
1057353 TCCAGATAAT CCCGGACAAC	+	SAPIG_RS05235	SAPIG1006	ENOYL-ACP REDUCTASE FABI	WP_000933200.1	-	FABI	Y	Y
1057368 CGTT AGTA	+	SAPIG_RS05235	SAPIG1006	ENOYL-ACP REDUCTASE FABI	WP_000933200.1	-	FABI	Y	Y
1057377 A T	+	SAPIG_RS05235	SAPIG1006	ENOYL-ACP REDUCTASE FABI	WP_000933200.1	-	FABI	Y	Y
1057383 A T	+	SAPIG_RS05235	SAPIG1006	ENOYL-ACP REDUCTASE FABI	WP_000933200.1	-	FABI	Y	Y
1057395 C T	+	SAPIG_RS05235	SAPIG1006	ENOYL-ACP REDUCTASE FABI	WP_000933200.1	-	FABI	Y	Y
1057401 A G	+	SAPIG_RS05235	SAPIG1006	ENOYL-ACP REDUCTASE FABI	WP_000933200.1	-	FABI	Y	Y
1057410 A T	+	SAPIG_RS05235	SAPIG1006	ENOYL-ACP REDUCTASE FABI	WP_000933200.1	-	FABI	Y	Y
1057419 G T	+	SAPIG_RS05235	SAPIG1006	ENOYL-ACP REDUCTASE FABI	WP_000933200.1	-	FABI	Y	Y
1057427 TCAAT GCAAC	+	SAPIG_RS05235	SAPIG1006	ENOYL-ACP REDUCTASE FABI	WP_000933200.1	-	FABI	Y	Y
1057437 T C	+	SAPIG_RS05235	SAPIG1006	ENOYL-ACP REDUCTASE FABI	WP_000933200.1	-	FABI	Y	Y
1057449 C T	+	SAPIG_RS05235	SAPIG1006	ENOYL-ACP REDUCTASE FABI	WP_000933200.1	-	FABI	Y	Y
1057455 G A	+	SAPIG_RS05235	SAPIG1006	ENOYL-ACP REDUCTASE FABI	WP_000933200.1	-	FABI	Y	Y
1057464 T A	+	SAPIG_RS05235	SAPIG1006	ENOYL-ACP REDUCTASE FABI	WP_000933200.1	-	FABI	Y	Y
1057469 AACGT GACGA	+	SAPIG_RS05235	SAPIG1006	ENOYL-ACP REDUCTASE FABI	WP_000933200.1	-	FABI	Y	Y
1057479 T G	+	SAPIG_RS05235	SAPIG1006	ENOYL-ACP REDUCTASE FABI	WP_000933200.1	-	FABI	Y	Y
1057487 T A	+	SAPIG_RS05235	SAPIG1006	ENOYL-ACP REDUCTASE FABI	WP_000933200.1	-	FABI	Y	Y
1057503 TGCG AGCT	+	SAPIG_RS05235	SAPIG1006	ENOYL-ACP REDUCTASE FABI	WP_000933200.1	-	FABI	Y	Y
1057518 A G	+	SAPIG_RS05235	SAPIG1006	ENOYL-ACP REDUCTASE FABI	WP_000933200.1	-	FABI	Y	Y
1057524 CTTA TTTC	+	SAPIG_RS05235	SAPIG1006	ENOYL-ACP REDUCTASE FABI	WP_000933200.1	-	FABI	Y	Y
1057539 TACA AACT	+	SAPIG_RS05235	SAPIG1006	ENOYL-ACP REDUCTASE FABI	WP_000933200.1	-	FABI	Y	Y
1057548 A G	+	SAPIG_RS05235	SAPIG1006	ENOYL-ACP REDUCTASE FABI	WP_000933200.1	-	FABI	Y	Y
1057554 T C	+	SAPIG_RS05235	SAPIG1006	ENOYL-ACP REDUCTASE FABI	WP_000933200.1	-	FABI	Y	Y
1057566 CGGA TGGT	+	SAPIG_RS05235	SAPIG1006	ENOYL-ACP REDUCTASE FABI	WP_000933200.1	-	FABI	Y	Y
1057581 T A	+	SAPIG_RS05235	SAPIG1006	ENOYL-ACP REDUCTASE FABI	WP_000933200.1	-	FABI	Y	Y
1058289 T A	-	SAPIG_RS05240	SAPIG1007	AI-2E FAMILY TRANSPORTER	WP_000933105.1	-	-	Y	N
1061256 T C	+	SAPIG_RS05250	SAPIG1009	ESTERASE FAMILY PROTEIN	WP_000889181.1	-	-	Y	Y
1061727 A T	-	-	-	-	-	-	-	Y	N
1065160 T C	-	-	-	-	-	-	-	Y	N
1065185 A G	-	-	-	-	-	-	-	Y	N
1068592 A T	-	-	-	-	-	-	-	Y	N
1068629 T G	-	-	-	-	-	-	-	Y	N
1069971 A G	+	SAPIG_RS05290	SAPIG1018	SERINE PROTEASE	WP_014937014.1	-	-	Y	Y
1073640 A G	-	-	-	-	-	-	-	N	Y
1075224 A G	+	SAPIG_RS05300	SAPIG1020	BIFUNCTIONAL METALLOPHOSPHATASE/5'-NUCLEOTIDASE	WP_000414168.1	-	-	N	Y
1075232 A G	-	-	-	-	-	-	-	Y	N
1075697 C T	-	-	-	-	-	-	-	Y	N
1076209 G T	-	SAPIG_RS05315	SAPIG1023	COMPETENCE PROTEIN COMK	WP_000287260.1	-	-	Y	Y
1078520 T C	+	SAPIG_RS05335	SAPIG1027	CPBP FAMILY INTRAMEMBRANE METALLOPROTEASE	WP_001033867.1	-	-	Y	N
1078968 AATT GATA	-	-	-	-	-	-	-	Y	Y
1078990 AAAGG ATAAGG	-	-	-	-	-	-	-	Y	Y
1078995 G A	-	-	-	-	-	-	-	Y	Y
1079006 ATGGC ATGGTGGC	-	-	-	-	-	-	-	Y	Y
1079020 CA AT	-	-	-	-	-	-	-	Y	Y
1079026 T A	-	-	-	-	-	-	-	Y	Y
1079034 AAA GAC	-	-	-	-	-	-	-	Y	Y
1079040 TAT TT	-	-	-	-	-	-	-	Y	Y
1079047 A G	-	-	-	-	-	-	-	Y	Y
1079057 CAA TGG	-	-	-	-	-	-	-	Y	Y
1079065 TTAC CTAA	-	-	-	-	-	-	-	Y	Y
1079073 A G	-	-	-	-	-	-	-	Y	Y
1079079 A T	+	SAPIG_RS05340	-	PUTATIVE HOLIN-LIKE TOXIN	WP_099119695.1	-	-	Y	Y
1079100 C T	+	SAPIG_RS05340	-	PUTATIVE HOLIN-LIKE TOXIN	WP_099119695.1	-	-	Y	Y
1079395 A G	-	-	-	-	-	-	-	Y	N
1079759 A G	-	-	-	-	-	-	-	N	Y
1079770 A G	-	-	-	-	-	-	-	N	Y
1080125 C T	+	SAPIG_RS05350	SAPIG1029	BACTERIOCIN-ASSOCIATED INTEGRAL MEMBRANE FAMILY PROTEIN	WP_000870811.1	-	-	N	Y
1080456 A G	+	SAPIG_RS05350	SAPIG1029	BACTERIOCIN-ASSOCIATED INTEGRAL MEMBRANE FAMILY PROTEIN	WP_000870811.1	-	-	Y	N
1081438 T C	+	SAPIG_RS05350	SAPIG1029	BACTERIOCIN-ASSOCIATED INTEGRAL MEMBRANE FAMILY PROTEIN	WP_000870811.1	-	-	Y	N
1081853 C A	+	SAPIG_RS05350	SAPIG1029	BACTERIOCIN-ASSOCIATED INTEGRAL MEMBRANE FAMILY PROTEIN	WP_000870811.1	-	-	Y	N
1082045 C G	+	SAPIG_RS05350	SAPIG1029	BACTERIOCIN-ASSOCIATED INTEGRAL MEMBRANE FAMILY PROTEIN	WP_000870811.1	-	-	N	Y
1082064 A G	+	SAPIG_RS05350	SAPIG1029	BACTERIOCIN-ASSOCIATED INTEGRAL MEMBRANE FAMILY PROTEIN	WP_000870811.1	-	-	N	Y
1082065 T A	+	SAPIG_RS05350	SAPIG1029	BACTERIOCIN-ASSOCIATED INTEGRAL MEMBRANE FAMILY PROTEIN	WP_000870811.1	-	-	N	Y
1082451 T A	+	SAPIG_RS05360	SAPIG1031	ABC TRANSPORTER ATP-BINDING PROTEIN	WP_000571192.1	-	-	N	Y
1084310 T A	-	-	-	-	-	-	-	Y	N
1085732 A T	-	SAPIG_RS05380	SAPIG1036	HYPOTHETICAL PROTEIN	WP_001794249.1	-	-	N	Y
1088498 G A	+	SAPIG_RS05400	SAPIG1040	ISOCHORISMATE SYNTHASE MENF	WP_000190616.1	-	-	Y	Y
1088596 A T	+	SAPIG_RS05400	SAPIG1040	ISOCHORISMATE SYNTHASE MENF	WP_000190616.1	-	-	Y	N
1088711 A G	+	SAPIG_RS05400	SAPIG1040	ISOCHORISMATE SYNTHASE MENF	WP_000190616.1	-	-	Y	N
1095579 G T	-	-	-	-	-	-	-	Y	Y
1095735 A G	-	-	-	-	-	-	-	N	Y
1095737 T A	-	-	-	-	-	-	-	Y	N
1097367 A G	-	SAPIG_RS05445	SAPIG1048	ACYLTRANSFERASE FAMILY PROTEIN	WP_000202434.1	-	-	N	Y
1097565 T C	-	SAPIG_RS05445	SAPIG1048	ACYLTRANSFERASE FAMILY PROTEIN	WP_000202434.1	-	-	N	Y
1097745 TAAAAAATAAAATAAACG TAAAAATAAAATAAACG	-	SAPIG_RS05445	SAPIG1048	ACYLTRANSFERASE FAMILY PROTEIN	WP_000202434.1	-	-	N	Y
1098036 C A	-	SAPIG_RS05445	SAPIG1048	ACYLTRANSFERASE FAMILY PROTEIN	WP_000202434.1	-	-	N	Y
1098302 C A	-	SAPIG_RS05445	SAPIG1048	ACYLTRANSFERASE FAMILY PROTEIN	WP_000202434.1	-	-	N	Y
1098340 A G	-	SAPIG_RS05445	SAPIG1048	ACYLTRANSFERASE FAMILY PROTEIN	WP_000202434.1	-	-	Y	N
1101357 A T	-	SAPIG_RS05460	SAPIG1050	GLUCOSAMINIDASE DOMAIN-CONTAINING PROTEIN	WP_001074523.1	-	-	Y	Y
1103581 T C	-	-	-	-	-	-	-	Y	N
1106310 A T	+	SAPIG_RS05480	SAPIG1054	TEICHOIC ACID D-ALA ESTERASE FMTA	WP_000671254.1	-	FMTA	N	Y
1106947 T A	+	SAPIG_RS05480	SAPIG1054	TEICHOIC ACID D-ALA ESTERASE FMTA	WP_000671254.1	-	FMTA	Y	N
1106983 T A	+	SAPIG_RS05480	SAPIG1054	TEICHOIC ACID D-ALA ESTERASE FMTA	WP_000671254.1	-	FMTA	N	Y
1106990 A G	+	SAPIG_RS05480	SAPIG1054	TEICHOIC ACID D-ALA ESTERASE FMTA	WP_000671254.1	-	FMTA	Y	N
1107091 T A	-	-	-	-	-	-	-	N	Y
1111649 C A	-	-	-	-	-	-	-	N	Y
1129085 C T	-	-	-	-	-	-	-	Y	N
1129227 A G	+	SAPIG_RS05600	SAPIG1077	HYPOTHETICAL PROTEIN	WP_000009073.1	-	-	N	Y
1129693 T A	+	SAPIG_RS05600	SAPIG1077	HYPOTHETICAL PROTEIN	WP_000009073.1	-	-	Y	N
1129938 T A	+	SAPIG_RS05600	SAPIG1077	HYPOTHETICAL PROTEIN	WP_000009073.1	-	-	Y	Y
1130272 G A	+	SAPIG_RS05600	SAPIG1077	HYPOTHETICAL PROTEIN	WP_000009073.1	-	-	N	Y
1130348 G A	+	SAPIG_RS05600	SAPIG1077	HYPOTHETICAL PROTEIN	WP_000009073.1	-	-	N	Y
1130420 G A	+	SAPIG_RS05600	SAPIG1077	HYPOTHETICAL PROTEIN	WP_000009073.1	-	-	Y	N
1130438 T C	+	SAPIG_RS05600	SAPIG1077	HYPOTHETICAL PROTEIN	WP_000009073.1	-	-	Y	N
1130567 T A	-	-	-	-	-	-	-	N	Y
1130661 G A	-	-	-	-	-	-	-	Y	N
1137893 G C	+	SAPIG_RS05635	SAPIG1084	CYTOCHROME D UBIQUINOL OXIDASE SUBUNIT II	WP_000638448.1	-	-	N	Y
1138717 G A	-	-	-	-	-	-	-	Y	Y
1138993 A C	-	-	-	-	-	-	-	Y	Y
1139142 T A	-	SAPIG_RS05645	SAPIG1086	RIBONUCLEASE J	WP_000811374.1	-	-	N	Y
1142302 A G	-	-	-	-	-	-	-	N	Y
1142894 A G	+	SAPIG_RS05665	SAPIG1089	YKYA FAMILY PROTEIN	WP_000668339.1	-	-	Y	N
1145372 T G	+	SAPIG_RS05680	SAPIG1092	2-OXO ACID DEHYDROGENASE SUBUNIT E2	WP_000863435.1	-	-	Y	Y
1150350 A T	+	SAPIG_RS05705	SAPIG1097	ABC TRANSPORTER PERMEASE	WP_001246555.1	-	-	Y	N
1150639 A T	+	SAPIG_RS05705	SAPIG1097	ABC TRANSPORTER PERMEASE	WP_001246555.1	-	-	N	Y
1150953 G A	+	SAPIG_RS05705	SAPIG1097	ABC TRANSPORTER PERMEASE	WP_001246555.1	-	-	N	Y
1150964 A G	+	SAPIG_RS05705	SAPIG1097	ABC TRANSPORTER PERMEASE	WP_001246555.1	-	-	N	Y
1153239 A G	+	SAPIG_RS05720	SAPIG1100	DUF4064 DOMAIN-CONTAINING PROTEIN	WP_000145491.1	-	-	Y	Y
1154196 C T	-	-	-	-	-	-	-	N	Y
1156258 ATTTTTTAAAAG ATTTTTTTAAAAG	-	-	-	-	-	-	-	Y	Y
1156313 AAG AGAG	-	-	-	-	-	-	-	Y	Y
1157079 T C	-	-	-	-	-	-	-	N	Y
1161673 A T	-	-	-	-	-	-	-	N	Y
1161777 A G	+	SAPIG_RS05770	SAPIG1110	CELL DIVISION PROTEIN FTSW	WP_000787940.1	-	-	N	Y
1162040 G T	+	SAPIG_RS05770	SAPIG1110	CELL DIVISION PROTEIN FTSW	WP_000787940.1	-	-	N	Y
1162262 A G	+	SAPIG_RS05770	SAPIG1110	CELL DIVISION PROTEIN FTSW	WP_000787940.1	-	-	Y	N
1163326 A C	-	-	-	-	-	-	-	N	Y
1168425 T C	-	-	-	-	-	-	-	N	Y
1172892 G A	-	-	-	-	-	-	-	Y	Y
1172924 G A	-	-	-	-	-	-	-	Y	N
1172978 A T	+	SAPIG_RS05815	SAPIG1118	YLBG FAMILY PROTEIN	WP_001049150.1	-	-	Y	N
1173270 AATTATAT AATTATAATAT	-	SAPIG_RS05820	SAPIG1119	HYPOTHETICAL PROTEIN	WP_000814564.1	-	-	N	Y
1173273 TATAT TATAATAT	-	SAPIG_RS05820	SAPIG1119	HYPOTHETICAL PROTEIN	WP_000814564.1	-	-	Y	N
1178621 GCTTTAACTTC GCTTTAACTTCTTTAACTTC	-	SAPIG_RS05855	SAPIG1125	HEME UPTAKE PROTEIN ISDB	WP_001041569.1	-	ISDB	Y	Y
1178844 C A	-	SAPIG_RS05855	SAPIG1125	HEME UPTAKE PROTEIN ISDB	WP_001041569.1	-	ISDB	Y	Y
1179959 C T	-	SAPIG_RS05860	SAPIG1126	LPXTG-ANCHORED HEME-SCAVENGING PROTEIN ISDA	WP_000160851.1	-	ISDA	Y	Y
1180263 G A	-	-	-	-	-	-	-	Y	Y
1182957 A G	+	SAPIG_RS05875	SAPIG1129	HEME ABC TRANSPORTER SUBSTRATE-BINDING PROTEIN ISDE	WP_001220199.1	-	ISDE	N	Y
1183008 TAAGG TAGG	+	SAPIG_RS05875	SAPIG1129	HEME ABC TRANSPORTER SUBSTRATE-BINDING PROTEIN ISDE	WP_001220199.1	-	ISDE	N	Y
1183042 A C	+	SAPIG_RS05880	SAPIG1130	HEMIN ABC TRANSPORTER PERMEASE PROTEIN ISDF	WP_001807812.1	-	-	N	Y
1184413 A G	+	SAPIG_RS05885	SAPIG1131	CLASS B SORTASE	WP_001242417.1	-	SRTB	N	Y
1184415 T C	+	SAPIG_RS05885	SAPIG1131	CLASS B SORTASE	WP_001242417.1	-	SRTB	N	Y
1184460 G A	+	SAPIG_RS05885	SAPIG1131	CLASS B SORTASE	WP_001242417.1	-	SRTB	N	Y
1188363 C T	+	SAPIG_RS05910	SAPIG1135	PHENYLALANINE--TRNA LIGASE SUBUNIT BETA	WP_000908987.1	-	-	Y	Y
1191558 G A	-	-	-	-	-	-	-	Y	N
1192343 G A	+	SAPIG_RS05925	SAPIG1138	CVPA FAMILY PROTEIN	WP_000582581.1	-	-	N	Y
1192471 C T	+	SAPIG_RS05925	SAPIG1138	CVPA FAMILY PROTEIN	WP_000582581.1	-	-	Y	Y
1194604 C T	+	SAPIG_RS05935	SAPIG1140	ENDONUCLEASE MUTS2	WP_001249297.1	-	-	Y	Y
1196795 C A	-	-	-	-	-	-	-	N	Y
1197264 T G	-	SAPIG_RS05945	-	HYPOTHETICAL PROTEIN	WP_016187496.1	-	-	Y	Y
1200096 T C	+	SAPIG_RS05955	SAPIG1143	SUCCINATE DEHYDROGENASE CYTOCHROME B558 SUBUNIT	WP_000079317.1	-	-	Y	Y
1203007 A T	-	-	-	-	-	-	-	Y	N
1206452 G A	-	SAPIG_RS06000	SAPIG1151	FORMYL PEPTIDE RECEPTOR-LIKE 1 INHIBITORY PROTEIN	WP_000739580.1	-	-	Y	Y
1206761 G A	-	-	-	-	-	-	-	Y	Y
1206766 T A	-	-	-	-	-	-	-	Y	Y
1207217 TATAAATAAATATATTG TATAAATATATTG	-	-	-	-	-	-	-	Y	Y
1207339 CTTTATG CTTATG	+	SAPIG_RS06005	SAPIG1153	HYPOTHETICAL PROTEIN	WP_000584395.1	-	-	N	Y
1207463 T A	+	SAPIG_RS06005	SAPIG1153	HYPOTHETICAL PROTEIN	WP_000584395.1	-	-	Y	N
1209026 A T	-	-	-	-	-	-	-	N	Y
1209485 G T	-	-	-	-	-	-	-	N	Y
1209727 CTTTAG CTTAG	-	-	-	-	-	-	-	N	Y
1209989 C T	-	-	-	-	-	-	-	Y	N
1210123 G A	-	SAPIG_RS06030	SAPIG1157	HYPOTHETICAL PROTEIN	WP_000231333.1	-	-	N	Y
1210411 T C	-	-	-	-	-	-	-	Y	Y
1210465 G A	-	-	-	-	-	-	-	Y	Y
1211811 T C	-	-	-	-	-	-	-	N	Y
1212379 A T	+	SAPIG_RS06040	-	HYPOTHETICAL PROTEIN	-	INTERNAL STOP	-	N	Y
1214121 T G	-	SAPIG_RS06055	SAPIG1161	SUPERANTIGEN-LIKE PROTEIN SSL13	WP_000794662.1	-	-	Y	Y
1215722 G A	-	-	-	-	-	-	-	N	Y
1220351 A C	-	-	-	-	-	-	-	N	Y
1220420 A G	-	-	-	-	-	-	-	Y	Y
1221207 T A	-	SAPIG_RS06085	SAPIG1167	TDT FAMILY TRANSPORTER	WP_001239296.1	-	-	Y	N
1221979 G A	-	-	-	-	-	-	-	Y	N
1222035 C T	-	-	-	-	-	-	-	N	Y
1223724 A G	+	SAPIG_RS06110	SAPIG1172	NONCANONICAL PYRIMIDINE NUCLEOTIDASE%2C YJJG FAMILY	WP_001825450.1	-	-	Y	N
1228519 T A	+	SAPIG_RS06140	SAPIG1178	PENICILLIN-BINDING PROTEIN	WP_001118657.1	-	-	Y	Y
1234928 C T	+	SAPIG_RS06160	SAPIG1182	CELL DIVISION PROTEIN FTSA	WP_000391032.1	-	FTSA	Y	Y
1237298 G A	-	-	-	-	-	-	-	N	Y
1237384 A T	-	-	-	-	-	-	-	N	Y
1238283 TAAATTT TAATTT	+	SAPIG_RS06175	SAPIG1186	YGGS FAMILY PYRIDOXAL PHOSPHATE-DEPENDENT ENZYME	WP_014653204.1	-	-	Y	Y
1238976 A G	+	SAPIG_RS06180	SAPIG1187	CELL DIVISION PROTEIN SEPF	WP_000018608.1	-	-	Y	Y
1244362 GAAAAAAAATGAC GAAAAAAATGAC	-	-	-	-	-	-	-	Y	Y
1245491 T C	-	-	-	-	-	-	-	N	Y
1245538 T C	-	-	-	-	-	-	-	Y	N
1247109 C T	-	-	-	-	-	-	-	Y	N
1247367 A G	-	-	-	-	-	-	-	N	Y
1257713 ATTTATTAG ATTATTAG	-	-	-	-	-	-	-	N	Y
1257795 G T	-	-	-	-	-	-	-	Y	N
1260570 T A	-	-	-	-	-	-	-	Y	N
1265432 T C	-	-	-	-	-	-	-	N	Y
1266030 TAAAAAAATAAGG TAAAAAAAATAAGG	+	SAPIG_RS06300	-	HYPOTHETICAL PROTEIN	-	FRAMESHIFTED	-	Y	Y
1267237 CTTTTTAG CTTTTAG	-	-	-	-	-	-	-	Y	Y
1275489 C T	+	SAPIG_RS06345	SAPIG1221	RIBULOSE-PHOSPHATE 3-EPIMERASE	WP_000164332.1	-	-	Y	Y
1277096 A G	-	-	-	-	-	-	-	Y	N
1279500 C A	-	-	-	-	-	-	-	N	Y
1279545 T A	-	-	-	-	-	-	-	Y	N
1284510 C T	+	SAPIG_RS06390	SAPIG1230	3-OXOACYL-[ACYL-CARRIER-PROTEIN] REDUCTASE	WP_000167267.1	-	FABG	Y	Y
1284845 T C	+	SAPIG_RS06390	SAPIG1230	3-OXOACYL-[ACYL-CARRIER-PROTEIN] REDUCTASE	WP_000167267.1	-	FABG	Y	Y
1285156 G A	-	-	-	-	-	-	-	Y	Y
1285306 A G	-	-	-	-	-	-	-	Y	Y
1285318 G A	-	-	-	-	-	-	-	Y	N
1285386 TGCA AGA	-	-	-	-	-	-	-	N	Y
1285392 AGAAACAG AAGACGTAG	-	-	-	-	-	-	-	N	Y
1285450 T A	-	-	-	-	-	-	-	N	Y
1291448 A T	+	SAPIG_RS06415	SAPIG1235	SIGNAL RECOGNITION PARTICLE-DOCKING PROTEIN FTSY	WP_000007685.1	-	FTSY	Y	Y
1296144 C A	-	SAPIG_RS06455	SAPIG1242	LIPOTEICHOIC ACID-SPECIFIC GLYCOSYLTRANSFERASE YFHO	WP_000915234.1	-	-	Y	N
1297162 A T	-	SAPIG_RS06455	SAPIG1242	LIPOTEICHOIC ACID-SPECIFIC GLYCOSYLTRANSFERASE YFHO	WP_000915234.1	-	-	Y	N
1298613 G A	-	SAPIG_RS06455	SAPIG1242	LIPOTEICHOIC ACID-SPECIFIC GLYCOSYLTRANSFERASE YFHO	WP_000915234.1	-	-	N	Y
1298713 C T	-	-	-	-	-	-	-	N	Y
1303213 G T	+	SAPIG_RS06480	SAPIG1247	YSIRK-TYPE SIGNAL PEPTIDE-CONTAINING PROTEIN	WP_001041675.1	THE YSIRK FORM OF EXTENDED SIGNAL PEPTIDE DIRECTS NASCENT PROTEINS TO THE CROSS-WALL SITE%2C WHILE SIGNAL PEPTIDES LACKING YSIRK DIRECT PROTEINS INSTEAD TO THE CELL POLE. A LARGE FRACTION OF YSIRK PROTEINS ARE SURFACE PROTEINS ANCHORED BY SORTASE-MEDIATED PROCESSING OF A C-TERMINAL LPXTG MOTIF.	-	N	Y
1303312 G T	+	SAPIG_RS06480	SAPIG1247	YSIRK-TYPE SIGNAL PEPTIDE-CONTAINING PROTEIN	WP_001041675.1	THE YSIRK FORM OF EXTENDED SIGNAL PEPTIDE DIRECTS NASCENT PROTEINS TO THE CROSS-WALL SITE%2C WHILE SIGNAL PEPTIDES LACKING YSIRK DIRECT PROTEINS INSTEAD TO THE CELL POLE. A LARGE FRACTION OF YSIRK PROTEINS ARE SURFACE PROTEINS ANCHORED BY SORTASE-MEDIATED PROCESSING OF A C-TERMINAL LPXTG MOTIF.	-	N	Y
1303952 T C	+	SAPIG_RS15790	-	FEMA/FEMB FAMILY GLYCYLTRANSFERASE FMHC	-	FRAMESHIFTED%3B INTERNAL STOP	FMHC	N	Y
1304626 A G	+	SAPIG_RS15790	-	FEMA/FEMB FAMILY GLYCYLTRANSFERASE FMHC	-	FRAMESHIFTED%3B INTERNAL STOP	FMHC	Y	N
1305007 A G	+	SAPIG_RS06490	SAPIG1251	DNA-PROTECTING PROTEIN DPRA	WP_000620182.1	-	DPRA	N	Y
1305175 T A	+	SAPIG_RS06490	SAPIG1251	DNA-PROTECTING PROTEIN DPRA	WP_000620182.1	-	DPRA	Y	Y
1305778 C T	-	-	-	-	-	-	-	Y	Y
1305798 G A	-	-	-	-	-	-	-	N	Y
1313354 C T	+	SAPIG_RS06520	SAPIG1257	GTP-SENSING PLEIOTROPIC TRANSCRIPTIONAL REGULATOR CODY	WP_000055337.1	-	CODY	Y	Y
1313506 T G	+	SAPIG_RS06520	SAPIG1257	GTP-SENSING PLEIOTROPIC TRANSCRIPTIONAL REGULATOR CODY	WP_000055337.1	-	CODY	N	Y
1319179 A G	-	-	-	-	-	-	-	Y	N
1322445 A G	-	-	-	-	-	-	-	N	Y
1329879 A G	+	SAPIG_RS06600	SAPIG1271	TRANSLATION INITIATION FACTOR IF-2	WP_000043635.1	-	INFB	Y	Y
1333274 G A	+	SAPIG_RS06610	SAPIG1273	TRNA PSEUDOURIDINE(55) SYNTHASE TRUB	WP_000282292.1	-	TRUB	N	Y
1334944 A T	-	-	-	-	-	-	-	Y	Y
1334990 G T	-	-	-	-	-	-	-	Y	N
1342839 A G	+	SAPIG_RS06645	SAPIG1280	INSULINASE FAMILY PROTEIN	WP_000089950.1	-	-	N	Y
1347110 T A	-	-	-	-	-	-	-	N	Y
1347135 A T	+	SAPIG_RS06670	SAPIG1285	CDP-DIACYLGLYCEROL--GLYCEROL-3-PHOSPHATE 3-PHOSPHATIDYLTRANSFERASE	WP_001025093.1	-	PGSA	N	Y
1347858 T C	-	-	-	-	-	-	-	Y	N
1352463 C T	-	-	-	-	-	-	-	N	Y
1355795 G C	+	SAPIG_RS06705	SAPIG1292	2-OXOACID:FERREDOXIN OXIDOREDUCTASE SUBUNIT BETA	WP_000190138.1	-	-	Y	Y
1356913 C A	+	SAPIG_RS06710	SAPIG1293	IS30-LIKE ELEMENT ISSAU1 FAMILY TRANSPOSASE	WP_000121210.1	-	-	Y	Y
1357410 GAAAATAC GAAATAC,GAAAGTAC	+	SAPIG_RS06710	SAPIG1293	IS30-LIKE ELEMENT ISSAU1 FAMILY TRANSPOSASE	WP_000121210.1	-	-	N	Y
1360507 A T	-	-	-	-	-	-	-	Y	N
1360532 C A	-	-	-	-	-	-	-	Y	N
1360744 A T	-	-	-	-	-	-	-	N	Y
1365499 A T	+	SAPIG_RS06745	SAPIG1300	GLYCEROL-3-PHOSPHATE RESPONSIVE ANTITERMINATOR	WP_001072706.1	-	-	N	Y
1366205 A G	-	-	-	-	-	-	-	Y	Y
1366376 C A	-	-	-	-	-	-	-	Y	Y
1371432 T G	+	SAPIG_RS06765	SAPIG1304	ALPHA/BETA HYDROLASE	WP_000136940.1	-	-	Y	Y
1374747 C T	+	SAPIG_RS06785	SAPIG1308	GTPASE HFLX	WP_000068615.1	-	HFLX	N	Y
1376427 A G	-	-	-	-	-	-	-	N	Y
1378862 C A	+	SAPIG_RS06805	SAPIG1312	HYPOTHETICAL PROTEIN	WP_001807853.1	-	-	N	Y
1379306 A T	-	-	-	-	-	-	-	Y	N
1380579 G A	-	-	-	-	-	-	-	Y	N
1380617 CTTTAATG CTTAATG	-	-	-	-	-	-	-	Y	N
1380735 T C	-	-	-	-	-	-	-	Y	N
1381104 G A	+	SAPIG_RS06820	-	HYPOTHETICAL PROTEIN	WP_001788716.1	-	-	N	Y
1381512 A G	-	-	-	-	-	-	-	Y	N
1381676 A G	+	SAPIG_RS06825	SAPIG1314	HYPOTHETICAL PROTEIN	WP_000006110.1	-	-	Y	N
1381939 A C	-	-	-	-	-	-	-	Y	N
1382370 T G	+	SAPIG_RS06830	SAPIG1315	HYPOTHETICAL PROTEIN	WP_000477490.1	-	-	Y	Y
1382690 G T	+	SAPIG_RS06830	SAPIG1315	HYPOTHETICAL PROTEIN	WP_000477490.1	-	-	N	Y
1383269 ATTAC ATAC	-	SAPIG_RS06840	SAPIG1316	ATP-BINDING PROTEIN	WP_000974166.1	-	-	Y	N
1383358 A G	-	SAPIG_RS06840	SAPIG1316	ATP-BINDING PROTEIN	WP_000974166.1	-	-	Y	N
1383706 C T	-	SAPIG_RS06840	SAPIG1316	ATP-BINDING PROTEIN	WP_000974166.1	-	-	Y	N
1383878 ATTATATTG ATATATTG	-	SAPIG_RS15770	SAPIG1317	HYPOTHETICAL PROTEIN	WP_001215406.1	-	-	N	Y
1385015 G T	+	SAPIG_RS15090	-	MINOR CAPSID PROTEIN	-	INCOMPLETE%3B PARTIAL IN THE MIDDLE OF A CONTIG%3B MISSING N-TERMINUS	-	Y	Y
1385520 T A	+	SAPIG_RS15090	-	MINOR CAPSID PROTEIN	-	INCOMPLETE%3B PARTIAL IN THE MIDDLE OF A CONTIG%3B MISSING N-TERMINUS	-	N	Y
1385612 A T	-	-	-	-	-	-	-	Y	N
1385650 A G	-	-	-	-	-	-	-	Y	N
1385914 T A	-	-	-	-	-	-	-	N	Y
1385999 C A	-	-	-	-	-	-	-	Y	N
1386147 A T	-	-	-	-	-	-	-	Y	N
1387391 G T	-	-	-	-	-	-	-	Y	Y
1387498 G T	-	-	-	-	-	-	-	N	Y
1387878 G A	+	SAPIG_RS06880	SAPIG1324	CARDIOLIPIN SYNTHASE	WP_001160817.1	-	CLS	Y	Y
1388212 A T	+	SAPIG_RS06880	SAPIG1324	CARDIOLIPIN SYNTHASE	WP_001160817.1	-	CLS	Y	N
1389168 A T	+	SAPIG_RS06880	SAPIG1324	CARDIOLIPIN SYNTHASE	WP_001160817.1	-	CLS	N	Y
1389239 T C	+	SAPIG_RS06880	SAPIG1324	CARDIOLIPIN SYNTHASE	WP_001160817.1	-	CLS	Y	N
1390440 G T	+	SAPIG_RS06890	SAPIG1326	THERMONUCLEASE FAMILY PROTEIN	WP_000841351.1	-	-	Y	N
1393902 A T	-	-	-	-	-	-	-	N	Y
1393966 G A	-	-	-	-	-	-	-	Y	N
1398920 G A	-	-	-	-	-	-	-	Y	N
1398987 C A	-	SAPIG_RS06940	SAPIG1335	AMINO ACID PERMEASE	WP_000389947.1	-	-	Y	N
1400593 T A	-	-	-	-	-	-	-	Y	N
1402613 T C	-	-	-	-	-	-	-	N	Y
1402693 C A	-	-	-	-	-	-	-	N	Y
1402835 T A	-	-	-	-	-	-	-	N	Y
1405561 A G	-	-	-	-	-	-	-	Y	N
1407599 C T	+	SAPIG_RS06990	SAPIG1344	TRANSKETOLASE	WP_000481439.1	-	TKT	Y	Y
1409097 C A	+	SAPIG_RS06990	SAPIG1344	TRANSKETOLASE	WP_000481439.1	-	TKT	Y	Y
1409239 A T	-	-	-	-	-	-	-	Y	N
1412629 A T	+	SAPIG_RS07015	SAPIG1348	SMC FAMILY ATPASE	WP_000803173.1	-	-	N	Y
1412879 C G	+	SAPIG_RS07015	SAPIG1348	SMC FAMILY ATPASE	WP_000803173.1	-	-	Y	N
1412881 T A	+	SAPIG_RS07015	SAPIG1348	SMC FAMILY ATPASE	WP_000803173.1	-	-	N	Y
1413028 A G	+	SAPIG_RS07015	SAPIG1348	SMC FAMILY ATPASE	WP_000803173.1	-	-	N	Y
1413588 G T	+	SAPIG_RS07015	SAPIG1348	SMC FAMILY ATPASE	WP_000803173.1	-	-	N	Y
1417247 C A	-	-	-	-	-	-	-	Y	N
1417923 T C	+	SAPIG_RS07035	SAPIG1352	ACONITATE HYDRATASE ACNA	WP_000729727.1	-	ACNA	Y	Y
1422789 T C	-	-	-	-	-	-	-	N	Y
1425091 T C	+	SAPIG_RS07060	SAPIG1357	DNA TOPOISOMERASE IV SUBUNIT A	WP_001289548.1	-	PARC	Y	Y
1427361 T C	-	-	-	-	-	-	-	N	Y
1429023 A G	-	-	-	-	-	-	-	Y	N
1429066 G A	-	-	-	-	-	-	-	Y	N
1429084 A T	-	-	-	-	-	-	-	Y	N
1430308 C A	+	SAPIG_RS07075	SAPIG1359	TRANSCRIPTION ANTITERMINATOR	WP_000505019.1	-	-	N	Y
1430450 T A	+	SAPIG_RS07085	SAPIG1360	AI-2E FAMILY TRANSPORTER	WP_001004752.1	-	-	N	Y
1430767 T C	+	SAPIG_RS07085	SAPIG1360	AI-2E FAMILY TRANSPORTER	WP_001004752.1	-	-	Y	N
1430849 A G	+	SAPIG_RS07085	SAPIG1360	AI-2E FAMILY TRANSPORTER	WP_001004752.1	-	-	Y	N
1431694 A G	-	-	-	-	-	-	-	Y	Y
1431880 A G	-	-	-	-	-	-	-	N	Y
1432203 T C	+	SAPIG_RS07090	SAPIG1361	BIFUNCTIONAL LYSYLPHOSPHATIDYLGLYCEROL FLIPPASE/SYNTHETASE MPRF	WP_001071162.1	-	MPRF	N	Y
1437317 C T	+	SAPIG_RS07110	SAPIG1365	Y-FAMILY DNA POLYMERASE	WP_000283026.1	-	-	Y	Y
1438596 CTA CA	-	SAPIG_RS07115	-	PREPHENATE DEHYDROGENASE	-	FRAMESHIFTED	-	Y	Y
1438719 C T	-	SAPIG_RS07115	-	PREPHENATE DEHYDROGENASE	-	FRAMESHIFTED	-	Y	Y
1441758 G T	+	SAPIG_RS07125	SAPIG1368	ANTHRANILATE SYNTHASE COMPONENT I	WP_000382431.1	-	-	Y	Y
1445215 T G	+	SAPIG_RS07145	SAPIG1372	PHOSPHORIBOSYLANTHRANILATE ISOMERASE	WP_000768180.1	-	-	Y	Y
1447621 G A	-	-	-	-	-	-	-	N	Y
1450811 T A	-	-	-	-	-	-	-	Y	N
1450875 A T	-	-	-	-	-	-	-	N	Y
1452267 T C	-	-	-	-	-	-	-	Y	N
1455945 T C	-	SAPIG_RS07205	SAPIG1383	HYPOTHETICAL PROTEIN	WP_000171798.1	-	-	Y	Y
1456100 A C	-	SAPIG_RS07205	SAPIG1383	HYPOTHETICAL PROTEIN	WP_000171798.1	-	-	Y	N
1456288 T C	-	-	-	-	-	-	-	Y	N
1458706 C T	-	-	-	-	-	-	-	Y	N
1458725 TAC CAT	-	-	-	-	-	-	-	Y	Y
1458765 T A	+	SAPIG_RS15110	-	TRANSPOSASE	-	INCOMPLETE%3B PARTIAL IN THE MIDDLE OF A CONTIG%3B MISSING C-TERMINUS	-	Y	Y
1458787 A T	+	SAPIG_RS15110	-	TRANSPOSASE	-	INCOMPLETE%3B PARTIAL IN THE MIDDLE OF A CONTIG%3B MISSING C-TERMINUS	-	Y	Y
1458796 A G	+	SAPIG_RS15110	-	TRANSPOSASE	-	INCOMPLETE%3B PARTIAL IN THE MIDDLE OF A CONTIG%3B MISSING C-TERMINUS	-	Y	Y
1458805 TGTTAGAATTCCTCA AGTTCTTATCCCCAC	+	SAPIG_RS15110	-	TRANSPOSASE	-	INCOMPLETE%3B PARTIAL IN THE MIDDLE OF A CONTIG%3B MISSING C-TERMINUS	-	Y	Y
1458826 C T	+	SAPIG_RS15110	-	TRANSPOSASE	-	INCOMPLETE%3B PARTIAL IN THE MIDDLE OF A CONTIG%3B MISSING C-TERMINUS	-	Y	Y
1458832 GCGAT ACGAC	+	SAPIG_RS15110	-	TRANSPOSASE	-	INCOMPLETE%3B PARTIAL IN THE MIDDLE OF A CONTIG%3B MISSING C-TERMINUS	-	Y	Y
1458841 T A	+	SAPIG_RS15110	-	TRANSPOSASE	-	INCOMPLETE%3B PARTIAL IN THE MIDDLE OF A CONTIG%3B MISSING C-TERMINUS	-	Y	Y
1458847 A T	+	SAPIG_RS15110	-	TRANSPOSASE	-	INCOMPLETE%3B PARTIAL IN THE MIDDLE OF A CONTIG%3B MISSING C-TERMINUS	-	Y	Y
1458859 GATACCTGAAAGC AATTCATGACAAT	+	SAPIG_RS15110	-	TRANSPOSASE	-	INCOMPLETE%3B PARTIAL IN THE MIDDLE OF A CONTIG%3B MISSING C-TERMINUS	-	Y	Y
1458880 T C	+	SAPIG_RS15110	-	TRANSPOSASE	-	INCOMPLETE%3B PARTIAL IN THE MIDDLE OF A CONTIG%3B MISSING C-TERMINUS	-	Y	Y
1458895 T C	+	SAPIG_RS15110	-	TRANSPOSASE	-	INCOMPLETE%3B PARTIAL IN THE MIDDLE OF A CONTIG%3B MISSING C-TERMINUS	-	Y	Y
1458901 C T	+	SAPIG_RS15110	-	TRANSPOSASE	-	INCOMPLETE%3B PARTIAL IN THE MIDDLE OF A CONTIG%3B MISSING C-TERMINUS	-	Y	Y
1458907 ATCCTAT TTCGTAC	+	SAPIG_RS15110	-	TRANSPOSASE	-	INCOMPLETE%3B PARTIAL IN THE MIDDLE OF A CONTIG%3B MISSING C-TERMINUS	-	Y	Y
1458919 A T	+	SAPIG_RS15110	-	TRANSPOSASE	-	INCOMPLETE%3B PARTIAL IN THE MIDDLE OF A CONTIG%3B MISSING C-TERMINUS	-	Y	Y
1458935 ATTATCT GTGATTC	+	SAPIG_RS15110	-	TRANSPOSASE	-	INCOMPLETE%3B PARTIAL IN THE MIDDLE OF A CONTIG%3B MISSING C-TERMINUS	-	Y	Y
1458949 A C	+	SAPIG_RS15110	-	TRANSPOSASE	-	INCOMPLETE%3B PARTIAL IN THE MIDDLE OF A CONTIG%3B MISSING C-TERMINUS	-	Y	Y
1458955 T A	+	SAPIG_RS15110	-	TRANSPOSASE	-	INCOMPLETE%3B PARTIAL IN THE MIDDLE OF A CONTIG%3B MISSING C-TERMINUS	-	Y	Y
1458967 TTCT CTCA	+	SAPIG_RS15110	-	TRANSPOSASE	-	INCOMPLETE%3B PARTIAL IN THE MIDDLE OF A CONTIG%3B MISSING C-TERMINUS	-	Y	Y
1458978 G A	+	SAPIG_RS15110	-	TRANSPOSASE	-	INCOMPLETE%3B PARTIAL IN THE MIDDLE OF A CONTIG%3B MISSING C-TERMINUS	-	Y	Y
1458985 GAAATTACTTC AAAAATGCTTA	+	SAPIG_RS15110	-	TRANSPOSASE	-	INCOMPLETE%3B PARTIAL IN THE MIDDLE OF A CONTIG%3B MISSING C-TERMINUS	-	Y	N
1459000 CAGTATT TAGCATC	+	SAPIG_RS15110	-	TRANSPOSASE	-	INCOMPLETE%3B PARTIAL IN THE MIDDLE OF A CONTIG%3B MISSING C-TERMINUS	-	Y	N
1459019 TTAGCT CTATCA	+	SAPIG_RS15110	-	TRANSPOSASE	-	INCOMPLETE%3B PARTIAL IN THE MIDDLE OF A CONTIG%3B MISSING C-TERMINUS	-	Y	Y
1459035 C A	+	SAPIG_RS15110	-	TRANSPOSASE	-	INCOMPLETE%3B PARTIAL IN THE MIDDLE OF A CONTIG%3B MISSING C-TERMINUS	-	Y	Y
1459051 T A	+	SAPIG_RS15110	-	TRANSPOSASE	-	INCOMPLETE%3B PARTIAL IN THE MIDDLE OF A CONTIG%3B MISSING C-TERMINUS	-	Y	Y
1459060 T A	+	SAPIG_RS15110	-	TRANSPOSASE	-	INCOMPLETE%3B PARTIAL IN THE MIDDLE OF A CONTIG%3B MISSING C-TERMINUS	-	Y	N
1459466 G A	-	-	-	-	-	-	-	Y	Y
1459532 G A	-	-	-	-	-	-	-	Y	Y
1459538 T C	-	-	-	-	-	-	-	Y	Y
1459560 A G	-	-	-	-	-	-	-	Y	Y
1463071 A T	-	-	-	-	-	-	-	N	Y
1463267 CTTTCA CTTCA	-	SAPIG_RS07245	SAPIG1390	PHOSPHATE ABC TRANSPORTER SUBSTRATE-BINDING PROTEIN PSTS	WP_000759236.1	-	-	Y	Y
1463560 G T	-	SAPIG_RS07245	SAPIG1390	PHOSPHATE ABC TRANSPORTER SUBSTRATE-BINDING PROTEIN PSTS	WP_000759236.1	-	-	N	Y
1464415 T C	-	-	-	-	-	-	-	Y	N
1464550 A G	-	-	-	-	-	-	-	N	Y
1464955 C A	+	SAPIG_RS15115	-	TRANSPOSASE	-	INCOMPLETE%3B PARTIAL IN THE MIDDLE OF A CONTIG%3B MISSING N-TERMINUS	-	Y	Y
1464964 TTA ATC	+	SAPIG_RS15115	-	TRANSPOSASE	-	INCOMPLETE%3B PARTIAL IN THE MIDDLE OF A CONTIG%3B MISSING N-TERMINUS	-	Y	Y
1464976 G A	+	SAPIG_RS15115	-	TRANSPOSASE	-	INCOMPLETE%3B PARTIAL IN THE MIDDLE OF A CONTIG%3B MISSING N-TERMINUS	-	Y	Y
1464982 T C	+	SAPIG_RS15115	-	TRANSPOSASE	-	INCOMPLETE%3B PARTIAL IN THE MIDDLE OF A CONTIG%3B MISSING N-TERMINUS	-	Y	Y
1465029 T C	-	-	-	-	-	-	-	N	Y
1465222 A T	-	SAPIG_RS07255	SAPIG1392	RNA-BINDING VIRULENCE REGULATORY PROTEIN CVFB	WP_001162352.1	-	CVFB	N	Y
1467262 A G	+	SAPIG_RS07260	SAPIG1393	ATP-BINDING CASSETTE DOMAIN-CONTAINING PROTEIN	WP_000942301.1	-	-	Y	Y
1475270 C A	+	SAPIG_RS07295	SAPIG1400	ALANINE RACEMASE	WP_000127603.1	-	-	Y	Y
1477683 A G	-	-	-	-	-	-	-	N	Y
1480478 C A	+	SAPIG_RS07340	SAPIG1408	TOXIC ANION RESISTANCE PROTEIN	WP_000138407.1	-	-	Y	Y
1482300 G C	-	SAPIG_RS07345	SAPIG1409	BRANCHED-CHAIN AMINO ACID TRANSPORT SYSTEM II CARRIER PROTEIN	WP_001039277.1	-	BRNQ	Y	N
1482354 A T	-	SAPIG_RS07345	SAPIG1409	BRANCHED-CHAIN AMINO ACID TRANSPORT SYSTEM II CARRIER PROTEIN	WP_001039277.1	-	BRNQ	N	Y
1482896 C T	-	-	-	-	-	-	-	Y	N
1482951 T C	-	SAPIG_RS07350	SAPIG1410	NITRIC OXIDE REDUCTASE ACTIVATION PROTEIN NORD	WP_001283651.1	-	-	N	Y
1483892 C A	-	SAPIG_RS07350	SAPIG1410	NITRIC OXIDE REDUCTASE ACTIVATION PROTEIN NORD	WP_001283651.1	-	-	Y	Y
1485677 C A	-	-	-	-	-	-	-	N	Y
1486967 A G	-	-	-	-	-	-	-	N	Y
1488834 A T	-	SAPIG_RS07375	SAPIG1415	2-OXOGLUTARATE DEHYDROGENASE E1 COMPONENT	WP_000180666.1	-	-	Y	Y
1492041 T C	-	SAPIG_RS07380	SAPIG1416	SENSOR HISTIDINE KINASE ARLS	WP_000166792.1	-	ARLS	N	Y
1492920 T C	-	SAPIG_RS07380	SAPIG1416	SENSOR HISTIDINE KINASE ARLS	WP_000166792.1	-	ARLS	N	Y
1493998 A G	-	-	-	-	-	-	-	Y	N
1494033 T A	-	-	-	-	-	-	-	Y	N
1494161 A G	-	SAPIG_RS07390	-	HYPOTHETICAL PROTEIN	-	FRAMESHIFTED	-	Y	N
1496056 T C	-	SAPIG_RS07405	SAPIG1419	UNDECAPRENYLDIPHOSPHO-MURAMOYLPENTAPEPTIDE BETA-N-ACETYLGLUCOSAMINYLTRANSFERASE	WP_000160903.1	-	-	N	Y
1496981 T C	-	-	-	-	-	-	-	N	Y
1502024 C G	-	-	-	-	-	-	-	N	Y
1503406 A G	-	-	-	-	-	-	-	Y	N
1506267 G T	+	SAPIG_RS07480	SAPIG1432	QUEUOSINE PRECURSOR TRANSPORTER	WP_000282166.1	-	-	Y	Y
1509277 C T	-	SAPIG_RS07490	SAPIG1434	HYPEROSMOLARITY RESISTANCE PROTEIN EBH	WP_001109385.1	-	EBH	Y	Y
1509314 T C	-	SAPIG_RS07490	SAPIG1434	HYPEROSMOLARITY RESISTANCE PROTEIN EBH	WP_001109385.1	-	EBH	Y	Y
1509326 C T	-	SAPIG_RS07490	SAPIG1434	HYPEROSMOLARITY RESISTANCE PROTEIN EBH	WP_001109385.1	-	EBH	Y	Y
1509377 A G	-	SAPIG_RS07490	SAPIG1434	HYPEROSMOLARITY RESISTANCE PROTEIN EBH	WP_001109385.1	-	EBH	Y	Y
1509419 T C	-	SAPIG_RS07490	SAPIG1434	HYPEROSMOLARITY RESISTANCE PROTEIN EBH	WP_001109385.1	-	EBH	Y	Y
1509431 CTTA TTTG	-	SAPIG_RS07490	SAPIG1434	HYPEROSMOLARITY RESISTANCE PROTEIN EBH	WP_001109385.1	-	EBH	Y	Y
1509545 T C	-	SAPIG_RS07490	SAPIG1434	HYPEROSMOLARITY RESISTANCE PROTEIN EBH	WP_001109385.1	-	EBH	Y	Y
1509569 ATGC TTGT	-	SAPIG_RS07490	SAPIG1434	HYPEROSMOLARITY RESISTANCE PROTEIN EBH	WP_001109385.1	-	EBH	Y	Y
1509625 G A	-	SAPIG_RS07490	SAPIG1434	HYPEROSMOLARITY RESISTANCE PROTEIN EBH	WP_001109385.1	-	EBH	Y	Y
1509665 A G	-	SAPIG_RS07490	SAPIG1434	HYPEROSMOLARITY RESISTANCE PROTEIN EBH	WP_001109385.1	-	EBH	Y	Y
1512313 C T	-	SAPIG_RS07490	SAPIG1434	HYPEROSMOLARITY RESISTANCE PROTEIN EBH	WP_001109385.1	-	EBH	Y	Y
1512434 C T	-	SAPIG_RS07490	SAPIG1434	HYPEROSMOLARITY RESISTANCE PROTEIN EBH	WP_001109385.1	-	EBH	Y	Y
1515900 T A	-	SAPIG_RS07490	SAPIG1434	HYPEROSMOLARITY RESISTANCE PROTEIN EBH	WP_001109385.1	-	EBH	Y	Y
1518366 T G	-	SAPIG_RS07490	SAPIG1434	HYPEROSMOLARITY RESISTANCE PROTEIN EBH	WP_001109385.1	-	EBH	Y	Y
1521567 G A	-	SAPIG_RS07490	SAPIG1434	HYPEROSMOLARITY RESISTANCE PROTEIN EBH	WP_001109385.1	-	EBH	Y	Y
1524032 T C	-	SAPIG_RS07490	SAPIG1434	HYPEROSMOLARITY RESISTANCE PROTEIN EBH	WP_001109385.1	-	EBH	Y	Y
1524850 T C	-	SAPIG_RS07490	SAPIG1434	HYPEROSMOLARITY RESISTANCE PROTEIN EBH	WP_001109385.1	-	EBH	Y	Y
1527418 C T	-	SAPIG_RS07490	SAPIG1434	HYPEROSMOLARITY RESISTANCE PROTEIN EBH	WP_001109385.1	-	EBH	Y	Y
1530335 C A	-	SAPIG_RS07490	SAPIG1434	HYPEROSMOLARITY RESISTANCE PROTEIN EBH	WP_001109385.1	-	EBH	Y	Y
1532677 C T	-	SAPIG_RS07490	SAPIG1434	HYPEROSMOLARITY RESISTANCE PROTEIN EBH	WP_001109385.1	-	EBH	Y	Y
1533479 A G	-	SAPIG_RS07490	SAPIG1434	HYPEROSMOLARITY RESISTANCE PROTEIN EBH	WP_001109385.1	-	EBH	Y	Y
1537636 T G	-	SAPIG_RS07490	SAPIG1434	HYPEROSMOLARITY RESISTANCE PROTEIN EBH	WP_001109385.1	-	EBH	Y	Y
1542819 T A	-	SAPIG_RS07505	SAPIG1437	BIFUNCTIONAL THREONINE AMMONIA-LYASE/L-SERINE AMMONIA-LYASE TDCB	WP_000210824.1	-	TDCB	Y	Y
1543385 A T	-	SAPIG_RS07510	SAPIG1438	ALANINE DEHYDROGENASE	WP_000959433.1	-	ALD	N	Y
1544875 CAAAAAGAC CAAAAGAC	-	-	-	-	-	-	-	N	Y
1550937 T A	+	SAPIG_RS07525	SAPIG1441	PEPSY DOMAIN-CONTAINING PROTEIN	WP_000799000.1	-	-	Y	Y
1551521 G A	-	-	-	-	-	-	-	Y	Y
1551654 T C	-	SAPIG_RS07535	SAPIG1443	CLASS I SAM-DEPENDENT RNA METHYLTRANSFERASE	WP_000487157.1	-	-	N	Y
1551957 T C	-	SAPIG_RS07535	SAPIG1443	CLASS I SAM-DEPENDENT RNA METHYLTRANSFERASE	WP_000487157.1	-	-	Y	Y
1554104 G A	-	SAPIG_RS07545	SAPIG1446	DUF1273 DOMAIN-CONTAINING PROTEIN	WP_000241308.1	-	-	Y	Y
1558144 A G	-	-	-	-	-	-	-	N	Y
1562924 T A	-	SAPIG_RS07590	SAPIG1455	ATP-DEPENDENT DNA HELICASE DING	WP_000525056.1	-	-	Y	N
1567677 G T	-	SAPIG_RS07605	SAPIG1458	N-ACETYL-ALPHA-D-GLUCOSAMINYL L-MALATE SYNTHASE BSHA	WP_000690021.1	-	BSHA	Y	Y
1570566 T C	-	SAPIG_RS07625	SAPIG1462	YPIB FAMILY PROTEIN	WP_000005219.1	-	-	Y	Y
1574526 A C	-	SAPIG_RS07640	SAPIG1465	3-DEHYDROQUINATE SYNTHASE	WP_000776339.1	-	-	Y	Y
1578571 T C	-	SAPIG_RS07665	SAPIG1469	DEMETHYLMENAQUINONE METHYLTRANSFERASE	WP_000774681.1	-	-	Y	Y
1578922 A T	-	SAPIG_RS07670	SAPIG1470	HEPTAPRENYL DIPHOSPHATE SYNTHASE COMPONENT 1	WP_000450555.1	-	-	Y	N
1579688 T C	-	-	-	-	-	-	-	Y	N
1579717 A T	-	-	-	-	-	-	-	N	Y
1580101 T A	-	-	-	-	-	-	-	Y	Y
1580686 C T	-	SAPIG_RS07685	SAPIG1472	NAD(P)H-DEPENDENT GLYCEROL-3-PHOSPHATE DEHYDROGENASE	WP_000161737.1	-	-	Y	Y
1581771 A C	-	SAPIG_RS07690	SAPIG1473	RIBOSOME BIOGENESIS GTPASE DER	WP_000165530.1	-	DER	Y	Y
1582590 T C	-	-	-	-	-	-	-	N	Y
1584350 C G	-	SAPIG_RS07700	-	HYPOTHETICAL PROTEIN	WP_001825307.1	-	-	Y	N
1584364 A T	-	SAPIG_RS07700	-	HYPOTHETICAL PROTEIN	WP_001825307.1	-	-	N	Y
1584426 CTTTATG CTTATG	-	-	-	-	-	-	-	N	Y
1584460 A G	-	-	-	-	-	-	-	N	Y
1586681 T A	-	SAPIG_RS07725	SAPIG1478	YPDA FAMILY PUTATIVE BACILLITHIOL DISULFIDE REDUCTASE	WP_001174257.1	-	YPDA	Y	Y
1587815 G A	-	-	-	-	-	-	-	N	Y
1588014 C T	-	SAPIG_RS07735	SAPIG1480	ELASTIN-BINDING PROTEIN EBPS	WP_000069278.1	-	EBPS	Y	Y
1589490 A T	-	SAPIG_RS07740	SAPIG1481	ATP-DEPENDENT DNA HELICASE RECQ	WP_000902104.1	-	-	Y	N
1591175 T C	-	SAPIG_RS07745	SAPIG1482	HELIX-TURN-HELIX DOMAIN-CONTAINING PROTEIN	WP_001163801.1	-	-	Y	N
1592264 TGA TA	-	-	-	-	-	-	-	N	Y
1593685 A G	-	SAPIG_RS07760	SAPIG1485	DUF1672 DOMAIN-CONTAINING PROTEIN	WP_001825312.1	-	-	N	Y
1594512 A T	-	-	-	-	-	-	-	Y	N
1594754 T A	-	SAPIG_RS07770	SAPIG1486	DUF1672 DOMAIN-CONTAINING PROTEIN	WP_001807840.1	-	-	N	Y
1600905 AAATAAAAAGC ATAATAAAAAGC,TAATAAAAAGC	-	-	-	-	-	-	-	Y	D
1641227 A G	+	SAPIG_RS08105	SAPIG1552	HELIX-TURN-HELIX TRANSCRIPTIONAL REGULATOR	WP_000511091.1	-	-	Y	Y
1641263 T A	+	SAPIG_RS08105	SAPIG1552	HELIX-TURN-HELIX TRANSCRIPTIONAL REGULATOR	WP_000511091.1	-	-	Y	Y
1641517 A T	+	SAPIG_RS08105	SAPIG1552	HELIX-TURN-HELIX TRANSCRIPTIONAL REGULATOR	WP_000511091.1	-	-	Y	Y
1641765 ATATA AA	-	-	-	-	-	-	-	N	Y
1641838 A G	+	SAPIG_RS08110	SAPIG1553	HYPOTHETICAL PROTEIN	WP_000705240.1	-	-	Y	Y
1641846 ATAG GTAA	+	SAPIG_RS08110	SAPIG1553	HYPOTHETICAL PROTEIN	WP_000705240.1	-	-	Y	Y
1641854 T C	+	SAPIG_RS08110	SAPIG1553	HYPOTHETICAL PROTEIN	WP_000705240.1	-	-	Y	Y
1641954 A T	+	SAPIG_RS08110	SAPIG1553	HYPOTHETICAL PROTEIN	WP_000705240.1	-	-	Y	Y
1641962 A C	+	SAPIG_RS08110	SAPIG1553	HYPOTHETICAL PROTEIN	WP_000705240.1	-	-	Y	Y
1641993 C T	+	SAPIG_RS08115	SAPIG1554	SITE-SPECIFIC INTEGRASE	WP_000173647.1	-	-	Y	Y
1643282 A G	-	SAPIG_RS08120	SAPIG1555	HYPOTHETICAL PROTEIN	WP_014532489.1	-	-	Y	Y
1643443 T A	-	SAPIG_RS08120	SAPIG1555	HYPOTHETICAL PROTEIN	WP_014532489.1	-	-	N	Y
1643542 G T	-	SAPIG_RS08120	SAPIG1555	HYPOTHETICAL PROTEIN	WP_014532489.1	-	-	Y	N
1643616 T A	-	SAPIG_RS08120	SAPIG1555	HYPOTHETICAL PROTEIN	WP_014532489.1	-	-	N	Y
1643719 A C	-	SAPIG_RS08120	SAPIG1555	HYPOTHETICAL PROTEIN	WP_014532489.1	-	-	Y	Y
1644412 CTTTTTTTCCA CTTTTTTCCA	-	SAPIG_RS08120	SAPIG1555	HYPOTHETICAL PROTEIN	WP_014532489.1	-	-	N	Y
1645158 CTTTTTCCA CTTTTCCA	-	SAPIG_RS08120	SAPIG1555	HYPOTHETICAL PROTEIN	WP_014532489.1	-	-	Y	N
1645328 T A	-	SAPIG_RS08125	SAPIG1556	DUF1672 DOMAIN-CONTAINING PROTEIN	WP_001825329.1	-	-	Y	N
1646067 A T	-	SAPIG_RS08125	SAPIG1556	DUF1672 DOMAIN-CONTAINING PROTEIN	WP_001825329.1	-	-	Y	Y
1647145 G A	-	SAPIG_RS08130	SAPIG1557	TWO-COMPONENT SYSTEM SENSOR HISTIDINE KINASE SRRB	WP_000987760.1	-	-	Y	Y
1649156 A G	-	SAPIG_RS08140	SAPIG1559	RRNA PSEUDOURIDINE SYNTHASE	WP_000159577.1	-	-	Y	Y
1650961 T A	-	SAPIG_RS08150	SAPIG1561	SEGREGATION/CONDENSATION PROTEIN A	WP_000273371.1	-	-	N	Y
1654987 C G	-	SAPIG_RS08180	SAPIG1567	HYPOTHETICAL PROTEIN	WP_000995803.1	-	-	Y	Y
1656064 C A	-	-	-	-	-	-	-	Y	Y
1656934 G A	-	-	-	-	-	-	-	Y	Y
1664250 T A	-	-	-	-	-	-	-	N	Y
1667096 T A	-	-	-	-	-	-	-	Y	N
1667273 T C	+	SAPIG_RS08240	SAPIG1578	STRESSOSOME-ASSOCIATED PROTEIN PRLI42	WP_001789875.1	-	PRLI42	Y	N
1667425 TCA TA	-	-	-	-	-	-	-	Y	N
1668088 T C	-	SAPIG_RS08245	SAPIG1579	AROMATIC ACID EXPORTER FAMILY PROTEIN	WP_000916201.1	-	-	Y	N
1668172 C A	-	SAPIG_RS08245	SAPIG1579	AROMATIC ACID EXPORTER FAMILY PROTEIN	WP_000916201.1	-	-	Y	N
1675489 G A	-	SAPIG_RS08275	SAPIG1585	DNA REPAIR PROTEIN RECN	WP_000942210.1	-	RECN	N	Y
1682140 C A	-	-	-	-	-	-	-	Y	Y
1685867 A G	-	-	-	-	-	-	-	Y	N
1686575 A C	-	-	-	-	-	-	-	Y	N
1686611 ATTATC ATATC	-	-	-	-	-	-	-	Y	N
1686642 T A	-	-	-	-	-	-	-	Y	N
1687733 C A	-	SAPIG_RS08350	SAPIG1600	AMINOMETHYL-TRANSFERRING GLYCINE DEHYDROGENASE SUBUNIT GCVPB	WP_000202179.1	-	GCVPB	Y	Y
1690222 TAAAATC TAAATC	-	SAPIG_RS08360	SAPIG1602	GLYCINE CLEAVAGE SYSTEM AMINOMETHYLTRANSFERASE GCVT	WP_000093349.1	-	GCVT	N	Y
1691178 TAAATG TAATG	-	SAPIG_RS08365	SAPIG1603	SHIKIMATE KINASE	WP_001015120.1	-	-	N	Y
1691248 T A	-	SAPIG_RS08365	SAPIG1603	SHIKIMATE KINASE	WP_001015120.1	-	-	N	Y
1691497 A T	-	-	-	-	-	-	-	N	Y
1691617 T A	-	SAPIG_RS08375	SAPIG1604	PREPILIN-TYPE N-TERMINAL CLEAVAGE/METHYLATION DOMAIN-CONTAINING PROTEIN	WP_001825340.1	-	-	N	Y
1692251 A G	-	SAPIG_RS08385	SAPIG1606	TYPE II SECRETION SYSTEM PROTEIN	WP_001796473.1	-	-	Y	N
1692279 T A	-	SAPIG_RS08385	SAPIG1606	TYPE II SECRETION SYSTEM PROTEIN	WP_001796473.1	-	-	Y	N
1692410 T C	-	SAPIG_RS08385	SAPIG1606	TYPE II SECRETION SYSTEM PROTEIN	WP_001796473.1	-	-	Y	N
1692924 GTTTTTTTTAGA GTTTTTTTAGA	-	SAPIG_RS08390	SAPIG1607	PREPILIN-TYPE N-TERMINAL CLEAVAGE/METHYLATION DOMAIN-CONTAINING PROTEIN	WP_000472256.1	-	-	Y	Y
1693039 A G	-	SAPIG_RS08395	SAPIG1608	TYPE II SECRETION SYSTEM F FAMILY PROTEIN	WP_000776425.1	-	-	N	Y
1693105 A G	-	SAPIG_RS08395	SAPIG1608	TYPE II SECRETION SYSTEM F FAMILY PROTEIN	WP_000776425.1	-	-	N	Y
1693142 C T	-	SAPIG_RS08395	SAPIG1608	TYPE II SECRETION SYSTEM F FAMILY PROTEIN	WP_000776425.1	-	-	N	Y
1693577 A G	-	SAPIG_RS08395	SAPIG1608	TYPE II SECRETION SYSTEM F FAMILY PROTEIN	WP_000776425.1	-	-	Y	N
1694175 T C	-	SAPIG_RS08400	SAPIG1609	TYPE II/IV SECRETION SYSTEM PROTEIN	WP_000697220.1	-	-	Y	Y
1697162 A T	-	SAPIG_RS08420	SAPIG1613	DUF910 FAMILY PROTEIN	WP_000087559.1	-	-	N	Y
1697627 TAAACCACC TAACCACC	-	SAPIG_RS08425	SAPIG1614	RHOMBOID FAMILY INTRAMEMBRANE SERINE PROTEASE	WP_001017856.1	-	-	N	Y
1698013 G A	-	SAPIG_RS08425	SAPIG1614	RHOMBOID FAMILY INTRAMEMBRANE SERINE PROTEASE	WP_001017856.1	-	-	N	Y
1699054 T A	-	SAPIG_RS08430	SAPIG1615	5-FORMYLTETRAHYDROFOLATE CYCLO-LIGASE	WP_000164554.1	-	-	N	Y
1700322 C T	-	SAPIG_RS08440	SAPIG1617	PENICILLIN-BINDING PROTEIN 2	WP_000919765.1	-	-	Y	Y
1700799 C T	-	SAPIG_RS08440	SAPIG1617	PENICILLIN-BINDING PROTEIN 2	WP_000919765.1	-	-	Y	Y
1701718 T A	-	-	-	-	-	-	-	Y	N
1702693 CTTTATATTAATC CTTATATTAATC	-	-	-	-	-	-	-	N	Y
1703085 ATTTTAATAG ATTTAATAG	-	SAPIG_RS08450	SAPIG1619	TRANSCRIPTIONAL REPRESSOR	WP_001095260.1	-	-	N	Y
1706744 A T	-	SAPIG_RS08470	SAPIG1623	DEAD/DEAH BOX HELICASE	WP_001062170.1	-	-	Y	Y
1707195 T A	-	-	-	-	-	-	-	N	Y
1712640 C T	-	SAPIG_RS08495	SAPIG1628	KINASE/PYROPHOSPHORYLASE	WP_000411298.1	-	-	Y	Y
1715706 T A	-	SAPIG_RS08510	SAPIG1631	DNA REPAIR PROTEIN RECO	WP_014532490.1	-	RECO	Y	N
1716390 A G	-	SAPIG_RS08510	SAPIG1631	DNA REPAIR PROTEIN RECO	WP_014532490.1	-	RECO	Y	Y
1719694 A C	-	-	-	-	-	-	-	N	Y
1719759 T A	-	-	-	-	-	-	-	N	Y
1721887 G A	-	SAPIG_RS08550	SAPIG1640	HYPOTHETICAL PROTEIN	WP_001802667.1	-	-	Y	Y
1724963 A G	-	SAPIG_RS08565	SAPIG1643	16S RRNA (URACIL(1498)-N(3))-METHYLTRANSFERASE	WP_001190134.1	-	-	N	Y
1726434 C T	-	SAPIG_RS08575	SAPIG1645	MOLECULAR CHAPERONE DNAJ	WP_001119021.1	-	DNAJ	Y	Y
1728245 G A	-	SAPIG_RS08580	SAPIG1646	MOLECULAR CHAPERONE DNAK	WP_000034716.1	-	DNAK	Y	Y
1728473 T C	-	SAPIG_RS08580	SAPIG1646	MOLECULAR CHAPERONE DNAK	WP_000034716.1	-	DNAK	Y	Y
1734726 G T	-	-	-	-	-	-	-	Y	N
1734727 C T	-	-	-	-	-	-	-	N	Y
1734745 C A	-	-	-	-	-	-	-	Y	N
1735668 T C	-	SAPIG_RS08615	SAPIG1652	DNA POLYMERASE III SUBUNIT DELTA	WP_001282570.1	-	HOLA	Y	N
1736767 TGGTC TGTC	-	SAPIG_RS08620	SAPIG1653	DNA INTERNALIZATION-RELATED COMPETENCE PROTEIN COMEC/REC2	WP_001807826.1	-	-	N	Y
1737474 A G	-	SAPIG_RS08620	SAPIG1653	DNA INTERNALIZATION-RELATED COMPETENCE PROTEIN COMEC/REC2	WP_001807826.1	-	-	N	Y
1740635 G A	-	SAPIG_RS08640	SAPIG1657	RIBOSOME SILENCING FACTOR	WP_001088020.1	-	RSFS	Y	Y
1745620 A T	-	-	-	-	-	-	-	N	Y
1745721 C A	+	SAPIG_RS08680	SAPIG1665	HYPOTHETICAL PROTEIN	WP_000829750.1	-	-	N	Y
1746038 T C	-	-	-	-	-	-	-	Y	N
1746087 A G	-	-	-	-	-	-	-	N	Y
1747264 A G	-	-	-	-	-	-	-	Y	Y
1748184 T A	-	SAPIG_RS08690	SAPIG1667	FIC FAMILY PROTEIN	WP_000542317.1	-	-	N	Y
1748310 T A	-	SAPIG_RS08690	SAPIG1667	FIC FAMILY PROTEIN	WP_000542317.1	-	-	N	Y
1748495 G T	-	SAPIG_RS08690	SAPIG1667	FIC FAMILY PROTEIN	WP_000542317.1	-	-	N	Y
1752582 A G	-	SAPIG_RS08710	SAPIG1671	ACETYL-COA CARBOXYLASE BIOTIN CARBOXYL CARRIER PROTEIN SUBUNIT	WP_001019333.1	-	-	Y	Y
1754111 ATTTTTTTCATTA ATTTTTTCATTA	-	SAPIG_RS08720	SAPIG1673	5-OXOPROLINASE SUBUNIT PXPB	WP_000383182.1	-	PXPB	Y	Y
1754139 G A	-	SAPIG_RS08720	SAPIG1673	5-OXOPROLINASE SUBUNIT PXPB	WP_000383182.1	-	PXPB	Y	Y
1755310 C T	-	SAPIG_RS08730	SAPIG1675	URIDINE KINASE	WP_000648617.1	-	UDK	Y	Y
1758790 A G	-	-	-	-	-	-	-	N	Y
1769385 T A	-	-	-	-	-	-	-	Y	Y
1770186 A G	+	SAPIG_RS08790	SAPIG1687	LLM CLASS FLAVIN-DEPENDENT OXIDOREDUCTASE	WP_000985891.1	-	-	Y	Y
1770608 G T	-	-	-	-	-	-	-	N	Y
1781702 G T	-	-	-	-	-	-	-	Y	N
1782750 T A	-	SAPIG_RS08855	SAPIG1699	SINGLE-STRANDED-DNA-SPECIFIC EXONUCLEASE RECJ	WP_000595008.1	-	RECJ	N	Y
1782762 T A	-	SAPIG_RS08855	SAPIG1699	SINGLE-STRANDED-DNA-SPECIFIC EXONUCLEASE RECJ	WP_000595008.1	-	RECJ	Y	N
1794696 C T	-	-	-	-	-	RIBOSOMAL PROTEIN L21 LEADER REGION	-	Y	Y
1794778 C T	-	-	-	-	-	RIBOSOMAL PROTEIN L21 LEADER REGION	-	Y	Y
1794822 C T	-	-	-	-	-	RIBOSOMAL PROTEIN L21 LEADER REGION	-	Y	Y
1794840 T A	-	-	-	-	-	RIBOSOMAL PROTEIN L21 LEADER REGION	-	Y	Y
1794850 CTC CTTC	-	-	-	-	-	RIBOSOMAL PROTEIN L21 LEADER REGION	-	Y	Y
1797005 A G	-	SAPIG_RS08930	SAPIG1713	DUF4930 FAMILY PROTEIN	WP_001236734.1	-	-	N	Y
1797369 A T	+	SAPIG_RS08935	-	HYPOTHETICAL PROTEIN	WP_000041095.1	-	-	Y	Y
1798557 G T	-	SAPIG_RS08945	SAPIG1715	DNA REPAIR PROTEIN RADC	WP_000692886.1	-	RADC	Y	Y
1800249 T C	-	SAPIG_RS08960	SAPIG1717	BIFUNCTIONAL FOLYLPOLYGLUTAMATE SYNTHASE/DIHYDROFOLATE SYNTHASE	WP_001108344.1	-	-	Y	Y
1801452 C T	-	SAPIG_RS08965	SAPIG1718	VALINE--TRNA LIGASE	WP_000425349.1	-	-	Y	Y
1804065 A C	+	SAPIG_RS08970	SAPIG1719	DNA-3-METHYLADENINE GLYCOSYLASE I	WP_001001226.1	-	-	Y	Y
1804528 G A	+	SAPIG_RS08970	SAPIG1719	DNA-3-METHYLADENINE GLYCOSYLASE I	WP_001001226.1	-	-	Y	Y
1805216 A G	-	SAPIG_RS08975	SAPIG1720	ABRB FAMILY TRANSCRIPTIONAL REGULATOR	WP_000178008.1	-	-	Y	N
1807439 T C	-	SAPIG_RS08990	SAPIG1723	PORPHOBILINOGEN SYNTHASE	WP_000667127.1	-	HEMB	Y	Y
1810068 A T	-	SAPIG_RS09005	SAPIG1726	CYTOCHROME C BIOGENESIS PROTEIN CCSA	WP_001157328.1	-	CCSA	Y	N
1812263 A G	-	-	-	-	-	-	-	Y	N
1812377 A G	-	-	-	-	-	-	-	N	Y
1812563 A T	-	SAPIG_RS09015	SAPIG1728	YIHA FAMILY RIBOSOME BIOGENESIS GTP-BINDING PROTEIN	WP_000867697.1	-	-	N	Y
1814622 A G	-	SAPIG_RS09025	SAPIG1730	TRIGGER FACTOR	WP_000127572.1	-	-	Y	N
1822831 C T	-	SAPIG_RS09070	SAPIG1737	THREONINE--TRNA LIGASE	WP_000435125.1	-	THRS	Y	Y
1829547 A G	-	SAPIG_RS09110	SAPIG1744	DNA POLYMERASE I	WP_001038297.1	-	POLA	Y	Y
1832047 C A	-	SAPIG_RS09115	SAPIG1745	HYPOTHETICAL PROTEIN	WP_000849449.1	-	-	N	Y
1832338 T C	-	SAPIG_RS09115	SAPIG1745	HYPOTHETICAL PROTEIN	WP_000849449.1	-	-	N	Y
1832343 A G	-	SAPIG_RS09115	SAPIG1745	HYPOTHETICAL PROTEIN	WP_000849449.1	-	-	N	Y
1833611 T A	-	-	-	-	-	-	-	N	Y
1833632 A T	-	-	-	-	-	-	-	Y	N
1833819 T A	-	-	-	-	-	-	-	N	Y
1834588 T C	-	SAPIG_RS09120	SAPIG1746	HAMP DOMAIN-CONTAINING SENSOR HISTIDINE KINASE	WP_074347693.1	-	-	Y	Y
1841116 G A	-	-	-	-	-	-	-	Y	N
1843237 C T	-	SAPIG_RS09155	SAPIG1752	6-PHOSPHOFRUCTOKINASE	WP_000717561.1	-	PFKA	Y	Y
1846217 C A	-	-	-	-	-	-	-	N	Y
1847498 C A	-	SAPIG_RS09170	SAPIG1755	NAD-DEPENDENT MALIC ENZYME 4	WP_000058389.1	-	-	Y	N
1847531 C A	-	-	-	-	-	-	-	Y	N
1848082 C T	-	SAPIG_RS09175	SAPIG1756	DNA POLYMERASE III SUBUNIT ALPHA	WP_000226933.1	-	-	Y	N
1848349 A G	-	SAPIG_RS09175	SAPIG1756	DNA POLYMERASE III SUBUNIT ALPHA	WP_000226933.1	-	-	Y	Y
1852330 G C	-	-	-	-	-	-	-	Y	Y
1854496 C T	-	-	-	-	-	-	-	Y	Y
1858890 GAAAAAATATC GAAAAATATC	+	SAPIG_RS09225	SAPIG1763	UNIVERSAL STRESS PROTEIN	WP_000634174.1	-	-	Y	Y
1858984 T C	-	-	-	-	-	-	-	Y	N
1859023 T A	-	-	-	-	-	-	-	Y	Y
1865350 T C	-	-	-	-	-	-	-	N	Y
1867309 C T	-	SAPIG_RS09260	SAPIG1770	SEPTATION RING FORMATION REGULATOR EZRA	WP_000244864.1	-	EZRA	Y	Y
1867392 C T	-	-	-	-	-	-	-	N	Y
1867420 A G	-	-	-	-	-	-	-	Y	N
1868894 T A	-	-	-	-	-	-	-	N	Y
1874124 A C	-	SAPIG_RS09305	SAPIG1777	HAD FAMILY HYDROLASE	WP_000721712.1	-	-	Y	Y
1876834 A G	-	-	-	-	-	-	-	N	Y
1879738 T A	-	-	-	-	-	-	-	Y	N
1879783 A T	-	-	-	-	-	-	-	N	Y
1880736 A G	+	SAPIG_RS09330	SAPIG1782	PENICILLIN-BINDING PROTEIN	WP_000184373.1	-	-	N	Y
1880753 TAAAATATG TAAATATG,TATAATATG	+	SAPIG_RS09330	SAPIG1782	PENICILLIN-BINDING PROTEIN	WP_000184373.1	-	-	Y	N
1881497 T G	-	SAPIG_RS09340	SAPIG1783	HAPTOGLOBIN-BINDING HEME UPTAKE PROTEIN HARA	WP_001032790.1	-	HARA	Y	Y
1885933 T A	-	-	-	-	-	-	-	N	Y
1885973 G C	-	-	-	-	-	-	-	Y	Y
1886000 TAC TC	-	-	-	-	-	-	-	N	Y
1892814 A T	-	-	-	-	-	-	-	Y	N
1892855 A T	-	-	-	-	-	-	-	N	Y
1893024 ATTTTTCCA ATTTTTTCCA	-	SAPIG_RS09385	-	HYPOTHETICAL PROTEIN	WP_016186897.1	-	-	Y	N
1893049 T C	-	SAPIG_RS09385	-	HYPOTHETICAL PROTEIN	WP_016186897.1	-	-	Y	N
1893906 CG TT	-	SAPIG_RS09390	SAPIG1791	HYPOTHETICAL PROTEIN	WP_000193952.1	-	-	Y	Y
1893930 A G	-	SAPIG_RS09390	SAPIG1791	HYPOTHETICAL PROTEIN	WP_000193952.1	-	-	Y	Y
1893939 A G	-	SAPIG_RS09390	SAPIG1791	HYPOTHETICAL PROTEIN	WP_000193952.1	-	-	Y	Y
1893978 T C	-	SAPIG_RS09390	SAPIG1791	HYPOTHETICAL PROTEIN	WP_000193952.1	-	-	Y	Y
1893988 A G	-	SAPIG_RS09390	SAPIG1791	HYPOTHETICAL PROTEIN	WP_000193952.1	-	-	Y	Y
1894029 C T	-	SAPIG_RS09390	SAPIG1791	HYPOTHETICAL PROTEIN	WP_000193952.1	-	-	Y	Y
1894037 C T	-	SAPIG_RS09390	SAPIG1791	HYPOTHETICAL PROTEIN	WP_000193952.1	-	-	Y	Y
1894042 G A	-	SAPIG_RS09390	SAPIG1791	HYPOTHETICAL PROTEIN	WP_000193952.1	-	-	Y	Y
1894089 A G	-	SAPIG_RS09390	SAPIG1791	HYPOTHETICAL PROTEIN	WP_000193952.1	-	-	Y	Y
1894098 A G	-	SAPIG_RS09390	SAPIG1791	HYPOTHETICAL PROTEIN	WP_000193952.1	-	-	Y	Y
1894122 T C	-	SAPIG_RS09390	SAPIG1791	HYPOTHETICAL PROTEIN	WP_000193952.1	-	-	Y	Y
1894137 C T	-	SAPIG_RS09390	SAPIG1791	HYPOTHETICAL PROTEIN	WP_000193952.1	-	-	Y	Y
1894635 C T	-	SAPIG_RS09395	SAPIG1792	DUF948 DOMAIN-CONTAINING PROTEIN	WP_000383814.1	-	-	Y	Y
1895067 G T	-	-	-	-	-	-	-	Y	Y
1902960 C T	-	SAPIG_RS09425	SAPIG1798	M42 FAMILY METALLOPEPTIDASE	WP_001024574.1	-	-	Y	Y
1903435 A T	+	SAPIG_RS09430	SAPIG1799	PEPSY DOMAIN-CONTAINING PROTEIN	WP_000163826.1	-	-	N	Y
1905069 A C	-	-	-	-	-	-	-	Y	N
1906715 G A	-	-	-	-	-	-	-	Y	Y
1912486 A T	-	-	-	-	-	-	-	N	Y
1912700 G C	-	-	-	-	-	-	-	N	Y
1918587 G T	-	SAPIG_RS09480	SAPIG1809	LPXTG-ANCHORED REPETITIVE SURFACE PROTEIN SASC	WP_001050515.1	-	SASC	Y	Y
1919015 G A	-	SAPIG_RS09480	SAPIG1809	LPXTG-ANCHORED REPETITIVE SURFACE PROTEIN SASC	WP_001050515.1	-	SASC	Y	Y
1920887 T A	-	-	-	-	-	-	-	N	Y
1924152 ATTTTTTTAGG ATTTTTTAGG	-	SAPIG_RS09495	SAPIG1812	MFS TRANSPORTER	WP_001025064.1	-	-	Y	Y
1927997 TAAAAAAAAGATG TAAAAAAAGATG	-	-	-	-	-	-	-	Y	Y
1928817 G A	-	SAPIG_RS09515	SAPIG1816	ALPHA/BETA HYDROLASE	WP_000266096.1	-	-	Y	Y
1928962 A T	-	SAPIG_RS09520	SAPIG1817	HYPOTHETICAL PROTEIN	WP_014937042.1	-	-	Y	N
1929054 T C	-	-	-	-	-	-	-	N	Y
1929677 C T	+	SAPIG_RS09525	SAPIG1818	PROLINE DEHYDROGENASE	WP_001196354.1	-	-	Y	Y
1934659 A G	-	SAPIG_RS09550	SAPIG1823	FAD/NAD(P)-BINDING PROTEIN	WP_001261672.1	-	-	Y	Y
1935242 T C	-	SAPIG_RS09550	SAPIG1823	FAD/NAD(P)-BINDING PROTEIN	WP_001261672.1	-	-	N	Y
1935564 T C	-	-	-	-	-	-	-	Y	N
1935772 ATACTTCATTACTTCATTACTTCATC ATACTTCATTACTTCATC	-	-	-	-	-	-	-	Y	Y
1937906 T G	-	SAPIG_RS09565	SAPIG1825	GLUCOSAMINIDASE DOMAIN-CONTAINING PROTEIN	WP_001032832.1	-	-	N	Y
1938836 C T	-	-	-	-	-	-	-	Y	N
1938976 T C	-	-	-	-	-	-	-	Y	N
1938981 C G	-	-	-	-	-	-	-	N	Y
1939019 T A	-	-	-	-	-	-	-	N	Y
1939365 C A	-	-	-	-	-	-	-	Y	N
1939440 T C	-	-	-	-	-	-	-	N	Y
1940730 A T	-	SAPIG_RS09585	SAPIG1828	HYPOTHETICAL PROTEIN	WP_001030474.1	-	-	Y	Y
1941081 A T	-	-	-	-	-	-	-	Y	N
1941615 T C	+	SAPIG_RS09590	SAPIG1830	CPBP FAMILY INTRAMEMBRANE METALLOPROTEASE	WP_001168915.1	-	-	Y	Y
1941872 C T	-	-	-	-	-	-	-	Y	N
1942184 C A	+	SAPIG_RS09595	SAPIG1831	CPBP FAMILY INTRAMEMBRANE METALLOPROTEASE	WP_000492903.1	-	-	N	Y
1944001 T C	-	-	-	-	-	-	-	N	Y
1944568 T C	-	-	-	-	-	-	-	N	Y
1955844 C A	-	SAPIG_RS09665	SAPIG1845	DUF4909 DOMAIN-CONTAINING PROTEIN	WP_016187363.1	-	-	Y	N
1955970 G A	-	-	-	-	-	-	-	Y	N
1956022 A T	-	-	-	-	-	-	-	N	Y
1972013 A T	+	SAPIG_RS09775	-	EXCALIBUR CALCIUM-BINDING DOMAIN-CONTAINING PROTEIN	-	INCOMPLETE%3B PARTIAL IN THE MIDDLE OF A CONTIG%3B MISSING N-TERMINUS	-	Y	Y
1975167 G A	-	-	-	-	-	-	-	N	Y
1975333 C T	-	SAPIG_RS09800	SAPIG1872	IMMA/IRRE FAMILY METALLO-ENDOPEPTIDASE	WP_000864133.1	-	-	Y	N
1975957 T C	-	-	-	-	-	-	-	N	Y
1976326 T C	-	SAPIG_RS09810	SAPIG1873	HYPOTHETICAL PROTEIN	WP_000375476.1	-	-	Y	N
1976828 T C	-	-	-	-	-	-	-	Y	Y
1976880 TAAGAT TAGAT	-	-	-	-	-	-	-	N	Y
1977059 T C	-	SAPIG_RS09820	-	TRANSPOSASE	-	INCOMPLETE%3B PARTIAL IN THE MIDDLE OF A CONTIG%3B MISSING C-TERMINUS	-	N	Y
1977596 A G	-	-	-	-	-	-	-	N	Y
1977603 C T	-	-	-	-	-	-	-	N	Y
1978020 A G	-	SAPIG_RS09830	SAPIG1878	DUF1433 DOMAIN-CONTAINING PROTEIN	WP_000731425.1	-	-	Y	N
1978518 T C	-	SAPIG_RS09835	SAPIG1879	DUF1433 DOMAIN-CONTAINING PROTEIN	WP_000747800.1	-	-	N	Y
1979102 T C	-	-	-	-	-	-	-	Y	N
1979103 G A	-	-	-	-	-	-	-	N	Y
1981342 G A	+	SAPIG_RS09840	SAPIG1880	POLYSACCHARIDE LYASE 8 FAMILY PROTEIN	WP_000221417.1	-	-	Y	Y
1981678 T C	-	-	-	-	-	-	-	N	Y
1982105 T A	-	SAPIG_RS09845	SAPIG1881	DUF1433 DOMAIN-CONTAINING PROTEIN	WP_001034579.1	-	-	N	Y
1982603 G A	-	SAPIG_RS09850	SAPIG1882	DUF1433 DOMAIN-CONTAINING PROTEIN	WP_000439997.1	-	-	N	Y
1984132 T C	-	SAPIG_RS09865	SAPIG1884	ATP-BINDING PROTEIN	WP_000566444.1	-	-	N	Y
1985430 T A	-	SAPIG_RS09870	SAPIG1886	IS21 FAMILY TRANSPOSASE	WP_001215402.1	-	-	N	Y
1985824 A T	-	-	-	-	-	-	-	Y	N
1985840 A G	-	-	-	-	-	-	-	N	Y
1986074 T C	-	-	-	-	-	-	-	Y	N
1986413 G T	-	-	-	-	-	-	-	Y	N
1987030 G T	-	-	-	-	-	-	-	N	Y
1987085 G T	-	-	-	-	-	-	-	Y	N
1987115 A G	-	-	-	-	-	-	-	Y	Y
1987122 C A	-	-	-	-	-	-	-	Y	Y
1987135 TGA AGT	-	-	-	-	-	-	-	Y	Y
1987148 TATAAACAT AAAGTAAGCAA	-	-	-	-	-	-	-	Y	Y
1987168 A G	-	-	-	-	-	-	-	Y	Y
1987175 G A	+	SAPIG_RS09875	SAPIG1887	HYPOTHETICAL PROTEIN	WP_000825946.1	-	-	Y	Y
1987181 A G	+	SAPIG_RS09875	SAPIG1887	HYPOTHETICAL PROTEIN	WP_000825946.1	-	-	Y	Y
1987198 CTAGT TGAGC	+	SAPIG_RS09875	SAPIG1887	HYPOTHETICAL PROTEIN	WP_000825946.1	-	-	Y	Y
1987212 CTAGTC TTAAGT	+	SAPIG_RS09875	SAPIG1887	HYPOTHETICAL PROTEIN	WP_000825946.1	-	-	Y	Y
1987223 C T	+	SAPIG_RS09875	SAPIG1887	HYPOTHETICAL PROTEIN	WP_000825946.1	-	-	Y	Y
1987239 A C	+	SAPIG_RS09875	SAPIG1887	HYPOTHETICAL PROTEIN	WP_000825946.1	-	-	Y	Y
1987316 C T	+	SAPIG_RS09875	SAPIG1887	HYPOTHETICAL PROTEIN	WP_000825946.1	-	-	Y	Y
1987352 T C	+	SAPIG_RS09875	SAPIG1887	HYPOTHETICAL PROTEIN	WP_000825946.1	-	-	Y	Y
1987368 C T	+	SAPIG_RS09875	SAPIG1887	HYPOTHETICAL PROTEIN	WP_000825946.1	-	-	Y	Y
1987413 T A	+	SAPIG_RS09875	SAPIG1887	HYPOTHETICAL PROTEIN	WP_000825946.1	-	-	Y	Y
1987444 C T	+	SAPIG_RS09875	SAPIG1887	HYPOTHETICAL PROTEIN	WP_000825946.1	-	-	Y	Y
1987554 A T	+	SAPIG_RS09875	SAPIG1887	HYPOTHETICAL PROTEIN	WP_000825946.1	-	-	Y	Y
1987633 A G	+	SAPIG_RS09875	SAPIG1887	HYPOTHETICAL PROTEIN	WP_000825946.1	-	-	Y	Y
1987651 T G	-	-	-	-	-	-	-	Y	Y
1987664 T A	-	-	-	-	-	-	-	Y	Y
1988088 A G	-	-	-	-	-	-	-	Y	N
1994612 T C	+	SAPIG_RS09950	SAPIG1900	SIGNAL TRANSDUCTION PROTEIN TRAP	WP_000737983.1	-	TRAP	N	Y
1999442 GAAAAAAATTAAAAATC GAAAAAAAATTAAAAATC	+	SAPIG_RS09975	SAPIG1906	DUF3267 DOMAIN-CONTAINING PROTEIN	WP_000477959.1	-	-	Y	Y
2000615 T C	+	SAPIG_RS09980	SAPIG1907	FOLDASE	WP_000782119.1	-	-	Y	Y
2014287 G A	-	SAPIG_RS10040	SAPIG1918	HYPOTHETICAL PROTEIN	WP_000901018.1	-	-	N	Y
2014466 A G	-	-	-	-	-	-	-	Y	N
2014609 C A	-	-	-	-	-	-	-	Y	N
2014634 A G	-	-	-	-	-	-	-	Y	N
2015848 T A	-	-	-	-	-	-	-	Y	N
2015868 C T	-	-	-	-	-	-	-	Y	Y
2019979 G T	-	-	-	-	-	-	-	N	Y
2021201 G T	-	-	-	-	-	-	-	N	Y
2021446 ACA AA	-	-	-	-	-	-	-	N	Y
2023116 A G	-	SAPIG_RS10150	SAPIG1940	TRNA-SER	-	-	-	N	Y
2026619 T C	-	SAPIG_RS10215	-	23S RIBOSOMAL RNA	-	-	-	N	Y
2027329 T C	-	-	-	-	-	-	-	Y	Y
2029453 G T	-	-	-	-	-	-	-	Y	N
2029507 A G	-	-	-	-	-	-	-	Y	N
2029576 A G	-	-	-	-	-	-	-	N	Y
2029703 A G	-	-	-	-	-	-	-	N	Y
2029753 A T	-	-	-	-	-	-	-	Y	N
2030309 A G	-	SAPIG_RS10235	SAPIG1954	PEROXIDE-RESPONSIVE TRANSCRIPTIONAL REPRESSOR PERR	WP_000110011.1	-	PERR	N	Y
2034921 A T	-	-	-	-	-	-	-	N	Y
2037653 A G	-	-	-	-	-	-	-	Y	N
2037666 T A	-	-	-	-	-	-	-	N	Y
2038968 C T	-	-	-	-	-	-	-	Y	Y
2041204 T C	-	SAPIG_RS10295	SAPIG1964	ABC TRANSPORTER ATP-BINDING PROTEIN	WP_000535846.1	-	-	N	Y
2041511 T C	-	SAPIG_RS10295	SAPIG1964	ABC TRANSPORTER ATP-BINDING PROTEIN	WP_000535846.1	-	-	N	Y
2041524 T C	-	SAPIG_RS10295	SAPIG1964	ABC TRANSPORTER ATP-BINDING PROTEIN	WP_000535846.1	-	-	N	Y
2043037 T C	-	SAPIG_RS10305	SAPIG1966	RECOMBINATION REGULATOR RECX	WP_001124416.1	-	RECX	N	Y
2043639 G T	-	SAPIG_RS10305	SAPIG1966	RECOMBINATION REGULATOR RECX	WP_001124416.1	-	RECX	N	Y
2044365 A G	-	SAPIG_RS10310	SAPIG1967	MONOFUNCTIONAL PEPTIDOGLYCAN GLYCOSYLTRANSFERASE SGTB	WP_000830380.1	-	SGTB	Y	N
2045124 C T	-	-	-	-	-	-	-	Y	N
2047484 A G	-	-	-	-	-	-	-	N	Y
2047562 G T	-	-	-	-	-	-	-	N	Y
2047648 A C	-	-	-	-	-	-	-	Y	Y
2048443 T G	-	SAPIG_RS10335	SAPIG1972	AMINOPEPTIDASE	WP_074347694.1	-	-	Y	Y
2054228 T C	-	SAPIG_RS10370	SAPIG1979	CELL WALL-ACTIVE ANTIBIOTICS RESPONSE PROTEIN	WP_000149063.1	-	-	Y	Y
2054508 G A	-	SAPIG_RS10370	SAPIG1979	CELL WALL-ACTIVE ANTIBIOTICS RESPONSE PROTEIN	WP_000149063.1	-	-	N	Y
2056237 G C	-	-	-	-	-	-	-	Y	Y
2057389 G C	+	SAPIG_RS10395	SAPIG1982	AROMATIC ACID EXPORTER FAMILY PROTEIN	WP_000999712.1	-	-	Y	Y
2057762 TAATT TATT	-	SAPIG_RS10400	SAPIG1983	HYPOTHETICAL PROTEIN	WP_025174370.1	-	-	Y	N
2057986 C T	-	SAPIG_RS10400	SAPIG1983	HYPOTHETICAL PROTEIN	WP_025174370.1	-	-	N	Y
2063235 G A	-	SAPIG_RS10435	SAPIG1988	DNA POLYMERASE IV	WP_000140179.1	-	DINB	Y	Y
2064225 G A	-	-	-	-	-	-	-	Y	Y
2066743 TACCCCAACTTACATTGTCTGTAGAATTTCCTTTTGAAATTCTCTATGTTTGGGGCCCCA TACCCCAACTTACATTGTCTGTAGAATTTCCTTTTGAAATTCTCTATGTTTGGGGCCCCACCCCAACTTACATTGTCTGTAGAATTTCCTTTTGAAATTCTCTATGTTTGGGGCCCCA	-	-	-	-	-	-	-	Y	N
2067147 A G	-	-	-	-	-	-	-	Y	N
2068003 T C	-	SAPIG_RS10460	SAPIG1993	ASP-TRNA(ASN)/GLU-TRNA(GLN) AMIDOTRANSFERASE SUBUNIT GATB	WP_000545368.1	-	GATB	Y	Y
2068541 G A	-	SAPIG_RS10460	SAPIG1993	ASP-TRNA(ASN)/GLU-TRNA(GLN) AMIDOTRANSFERASE SUBUNIT GATB	WP_000545368.1	-	GATB	Y	Y
2070804 G A	-	-	-	-	-	-	-	Y	N
2080551 A C	-	-	-	-	-	-	-	N	Y
2080560 T G	-	-	-	-	-	-	-	N	Y
2080907 T A	-	-	-	-	-	-	-	Y	N
2081045 C T	-	-	-	-	-	-	-	Y	N
2081232 T C	-	-	-	-	-	-	-	Y	N
2081297 C A	-	-	-	-	-	-	-	Y	Y
2082731 A T	+	SAPIG_RS10515	SAPIG2004	STAPHOSTATIN A	WP_000434536.1	-	-	N	Y
2082920 T C	-	-	-	-	-	-	-	Y	N
2084042 CATAAATAAATAG CATAAATAAATAAATAG	-	-	-	-	-	-	-	Y	Y
2086588 T C	-	-	-	-	-	-	-	Y	N
2090162 A G	-	SAPIG_RS10555	SAPIG2011	SLC13 FAMILY PERMEASE	WP_000323172.1	-	-	Y	Y
2093879 T A	-	SAPIG_RS10575	-	HYPOTHETICAL PROTEIN	WP_001826057.1	-	-	Y	N
2095405 A T	-	-	-	-	-	-	-	N	Y
2096853 TTTTG GTTTA	-	-	-	-	-	-	-	Y	Y
2096876 TAAAAAATC TAAAAAAATC	-	-	-	-	-	-	-	Y	Y
2096913 T C	-	-	-	-	-	-	-	Y	Y
2096918 G A	-	-	-	-	-	-	-	Y	Y
2096972 T G	-	SAPIG_RS10590	SAPIG2018	PENICILLINASE REPRESSOR BLAI	WP_001284658.1	-	BLAI	Y	Y
2096977 C T	-	SAPIG_RS10590	SAPIG2018	PENICILLINASE REPRESSOR BLAI	WP_001284658.1	-	BLAI	Y	Y
2097016 C T	-	SAPIG_RS10590	SAPIG2018	PENICILLINASE REPRESSOR BLAI	WP_001284658.1	-	BLAI	Y	Y
2097070 G A	-	SAPIG_RS10590	SAPIG2018	PENICILLINASE REPRESSOR BLAI	WP_001284658.1	-	BLAI	Y	Y
2097079 A G	-	SAPIG_RS10590	SAPIG2018	PENICILLINASE REPRESSOR BLAI	WP_001284658.1	-	BLAI	Y	Y
2097097 A G	-	SAPIG_RS10590	SAPIG2018	PENICILLINASE REPRESSOR BLAI	WP_001284658.1	-	BLAI	Y	Y
2097110 A T	-	SAPIG_RS10590	SAPIG2018	PENICILLINASE REPRESSOR BLAI	WP_001284658.1	-	BLAI	Y	Y
2097135 TAT CTG	-	SAPIG_RS10590	SAPIG2018	PENICILLINASE REPRESSOR BLAI	WP_001284658.1	-	BLAI	Y	Y
2097145 G T	-	SAPIG_RS10590	SAPIG2018	PENICILLINASE REPRESSOR BLAI	WP_001284658.1	-	BLAI	Y	Y
2097196 C T	-	SAPIG_RS10590	SAPIG2018	PENICILLINASE REPRESSOR BLAI	WP_001284658.1	-	BLAI	Y	Y
2097202 G A	-	SAPIG_RS10590	SAPIG2018	PENICILLINASE REPRESSOR BLAI	WP_001284658.1	-	BLAI	Y	Y
2097216 T A	-	SAPIG_RS10590	SAPIG2018	PENICILLINASE REPRESSOR BLAI	WP_001284658.1	-	BLAI	Y	Y
2097244 A T	-	SAPIG_RS10590	SAPIG2018	PENICILLINASE REPRESSOR BLAI	WP_001284658.1	-	BLAI	Y	Y
2097264 TCCAT CCCAA	-	SAPIG_RS10590	SAPIG2018	PENICILLINASE REPRESSOR BLAI	WP_001284658.1	-	BLAI	Y	Y
2097356 A G	-	SAPIG_RS10595	SAPIG2019	BETA-LACTAM SENSOR/SIGNAL TRANSDUCER BLAR1	WP_001096367.1	-	BLAR1	Y	Y
2097362 G T	-	SAPIG_RS10595	SAPIG2019	BETA-LACTAM SENSOR/SIGNAL TRANSDUCER BLAR1	WP_001096367.1	-	BLAR1	Y	Y
2097367 T C	-	SAPIG_RS10595	SAPIG2019	BETA-LACTAM SENSOR/SIGNAL TRANSDUCER BLAR1	WP_001096367.1	-	BLAR1	Y	Y
2097376 C T	-	SAPIG_RS10595	SAPIG2019	BETA-LACTAM SENSOR/SIGNAL TRANSDUCER BLAR1	WP_001096367.1	-	BLAR1	Y	Y
2097383 G A	-	SAPIG_RS10595	SAPIG2019	BETA-LACTAM SENSOR/SIGNAL TRANSDUCER BLAR1	WP_001096367.1	-	BLAR1	Y	Y
2097392 A G	-	SAPIG_RS10595	SAPIG2019	BETA-LACTAM SENSOR/SIGNAL TRANSDUCER BLAR1	WP_001096367.1	-	BLAR1	Y	Y
2097467 T C	-	SAPIG_RS10595	SAPIG2019	BETA-LACTAM SENSOR/SIGNAL TRANSDUCER BLAR1	WP_001096367.1	-	BLAR1	Y	Y
2097473 G A	-	SAPIG_RS10595	SAPIG2019	BETA-LACTAM SENSOR/SIGNAL TRANSDUCER BLAR1	WP_001096367.1	-	BLAR1	Y	Y
2097536 C T	-	SAPIG_RS10595	SAPIG2019	BETA-LACTAM SENSOR/SIGNAL TRANSDUCER BLAR1	WP_001096367.1	-	BLAR1	Y	Y
2097574 GGT AGC	-	SAPIG_RS10595	SAPIG2019	BETA-LACTAM SENSOR/SIGNAL TRANSDUCER BLAR1	WP_001096367.1	-	BLAR1	Y	Y
2097646 A T	-	SAPIG_RS10595	SAPIG2019	BETA-LACTAM SENSOR/SIGNAL TRANSDUCER BLAR1	WP_001096367.1	-	BLAR1	Y	Y
2097653 GGC ACT	-	SAPIG_RS10595	SAPIG2019	BETA-LACTAM SENSOR/SIGNAL TRANSDUCER BLAR1	WP_001096367.1	-	BLAR1	Y	Y
2097671 A G	-	SAPIG_RS10595	SAPIG2019	BETA-LACTAM SENSOR/SIGNAL TRANSDUCER BLAR1	WP_001096367.1	-	BLAR1	Y	Y
2097693 T A	-	SAPIG_RS10595	SAPIG2019	BETA-LACTAM SENSOR/SIGNAL TRANSDUCER BLAR1	WP_001096367.1	-	BLAR1	Y	Y
2097705 TCAGA GTCGC	-	SAPIG_RS10595	SAPIG2019	BETA-LACTAM SENSOR/SIGNAL TRANSDUCER BLAR1	WP_001096367.1	-	BLAR1	Y	Y
2097724 ATAA GTAT	-	SAPIG_RS10595	SAPIG2019	BETA-LACTAM SENSOR/SIGNAL TRANSDUCER BLAR1	WP_001096367.1	-	BLAR1	Y	Y
2097734 A G	-	SAPIG_RS10595	SAPIG2019	BETA-LACTAM SENSOR/SIGNAL TRANSDUCER BLAR1	WP_001096367.1	-	BLAR1	Y	Y
2097764 G A	-	SAPIG_RS10595	SAPIG2019	BETA-LACTAM SENSOR/SIGNAL TRANSDUCER BLAR1	WP_001096367.1	-	BLAR1	Y	Y
2097770 T C	-	SAPIG_RS10595	SAPIG2019	BETA-LACTAM SENSOR/SIGNAL TRANSDUCER BLAR1	WP_001096367.1	-	BLAR1	Y	Y
2097776 C T	-	SAPIG_RS10595	SAPIG2019	BETA-LACTAM SENSOR/SIGNAL TRANSDUCER BLAR1	WP_001096367.1	-	BLAR1	Y	Y
2097818 A C	-	SAPIG_RS10595	SAPIG2019	BETA-LACTAM SENSOR/SIGNAL TRANSDUCER BLAR1	WP_001096367.1	-	BLAR1	Y	Y
2098082 C T	-	SAPIG_RS10595	SAPIG2019	BETA-LACTAM SENSOR/SIGNAL TRANSDUCER BLAR1	WP_001096367.1	-	BLAR1	Y	Y
2098160 C T	-	SAPIG_RS10595	SAPIG2019	BETA-LACTAM SENSOR/SIGNAL TRANSDUCER BLAR1	WP_001096367.1	-	BLAR1	Y	Y
2098170 C G	-	SAPIG_RS10595	SAPIG2019	BETA-LACTAM SENSOR/SIGNAL TRANSDUCER BLAR1	WP_001096367.1	-	BLAR1	Y	Y
2098255 A G	-	SAPIG_RS10595	SAPIG2019	BETA-LACTAM SENSOR/SIGNAL TRANSDUCER BLAR1	WP_001096367.1	-	BLAR1	Y	Y
2098315 T A	-	SAPIG_RS10595	SAPIG2019	BETA-LACTAM SENSOR/SIGNAL TRANSDUCER BLAR1	WP_001096367.1	-	BLAR1	N	Y
2098420 G T	-	SAPIG_RS10595	SAPIG2019	BETA-LACTAM SENSOR/SIGNAL TRANSDUCER BLAR1	WP_001096367.1	-	BLAR1	Y	Y
2098560 A G	-	SAPIG_RS10595	SAPIG2019	BETA-LACTAM SENSOR/SIGNAL TRANSDUCER BLAR1	WP_001096367.1	-	BLAR1	Y	Y
2098631 G A	-	SAPIG_RS10595	SAPIG2019	BETA-LACTAM SENSOR/SIGNAL TRANSDUCER BLAR1	WP_001096367.1	-	BLAR1	Y	N
2098642 C T	-	SAPIG_RS10595	SAPIG2019	BETA-LACTAM SENSOR/SIGNAL TRANSDUCER BLAR1	WP_001096367.1	-	BLAR1	Y	Y
2098654 C T	-	SAPIG_RS10595	SAPIG2019	BETA-LACTAM SENSOR/SIGNAL TRANSDUCER BLAR1	WP_001096367.1	-	BLAR1	Y	Y
2098766 T A	-	SAPIG_RS10595	SAPIG2019	BETA-LACTAM SENSOR/SIGNAL TRANSDUCER BLAR1	WP_001096367.1	-	BLAR1	Y	Y
2098780 T C	-	SAPIG_RS10595	SAPIG2019	BETA-LACTAM SENSOR/SIGNAL TRANSDUCER BLAR1	WP_001096367.1	-	BLAR1	Y	Y
2098872 T G	-	SAPIG_RS10595	SAPIG2019	BETA-LACTAM SENSOR/SIGNAL TRANSDUCER BLAR1	WP_001096367.1	-	BLAR1	Y	Y
2099008 A G	-	SAPIG_RS10595	SAPIG2019	BETA-LACTAM SENSOR/SIGNAL TRANSDUCER BLAR1	WP_001096367.1	-	BLAR1	N	Y
2099114 G C	-	-	-	-	-	-	-	Y	Y
2099142 T C	-	-	-	-	-	-	-	Y	Y
2099273 G A	+	SAPIG_RS10600	SAPIG2020	PENICILLIN-HYDROLYZING CLASS A BETA-LACTAMASE BLAZ	WP_000733622.1	-	BLAZ	Y	Y
2099587 A C	+	SAPIG_RS10600	SAPIG2020	PENICILLIN-HYDROLYZING CLASS A BETA-LACTAMASE BLAZ	WP_000733622.1	-	BLAZ	Y	Y
2099678 CAAAAA CAAAC	+	SAPIG_RS10600	SAPIG2020	PENICILLIN-HYDROLYZING CLASS A BETA-LACTAMASE BLAZ	WP_000733622.1	-	BLAZ	N	Y
2099898 G A	+	SAPIG_RS10600	SAPIG2020	PENICILLIN-HYDROLYZING CLASS A BETA-LACTAMASE BLAZ	WP_000733622.1	-	BLAZ	Y	Y
2099957 T C	+	SAPIG_RS10600	SAPIG2020	PENICILLIN-HYDROLYZING CLASS A BETA-LACTAMASE BLAZ	WP_000733622.1	-	BLAZ	Y	Y
2099965 A T	+	SAPIG_RS10600	SAPIG2020	PENICILLIN-HYDROLYZING CLASS A BETA-LACTAMASE BLAZ	WP_000733622.1	-	BLAZ	N	Y
2100003 A G	+	SAPIG_RS10600	SAPIG2020	PENICILLIN-HYDROLYZING CLASS A BETA-LACTAMASE BLAZ	WP_000733622.1	-	BLAZ	N	Y
2100131 G A	-	-	-	-	-	-	-	Y	Y
2100170 A C	-	-	-	-	-	-	-	Y	Y
2100176 C T	-	-	-	-	-	-	-	Y	Y
2100200 A G	-	-	-	-	-	-	-	Y	Y
2100251 AAATTAATTAATTAATC AAATTAATTAATC	-	-	-	-	-	-	-	Y	Y
2100295 A G	-	-	-	-	-	-	-	Y	Y
2100315 C T	-	-	-	-	-	-	-	Y	Y
2100333 A T	-	-	-	-	-	-	-	Y	Y
2100351 TAATGCGCCAGATGA AAACGCTCCTGATAG	+	SAPIG_RS10605	SAPIG2021	YOLD-LIKE FAMILY PROTEIN	WP_000612779.1	-	-	Y	Y
2100381 T A	+	SAPIG_RS10605	SAPIG2021	YOLD-LIKE FAMILY PROTEIN	WP_000612779.1	-	-	Y	Y
2100387 T C	+	SAPIG_RS10605	SAPIG2021	YOLD-LIKE FAMILY PROTEIN	WP_000612779.1	-	-	Y	Y
2100403 A G	+	SAPIG_RS10605	SAPIG2021	YOLD-LIKE FAMILY PROTEIN	WP_000612779.1	-	-	Y	Y
2100419 AAATC GAATT	+	SAPIG_RS10605	SAPIG2021	YOLD-LIKE FAMILY PROTEIN	WP_000612779.1	-	-	Y	Y
2100432 G A	+	SAPIG_RS10605	SAPIG2021	YOLD-LIKE FAMILY PROTEIN	WP_000612779.1	-	-	Y	Y
2100453 A G	+	SAPIG_RS10605	SAPIG2021	YOLD-LIKE FAMILY PROTEIN	WP_000612779.1	-	-	Y	Y
2100462 GACT TACA	+	SAPIG_RS10605	SAPIG2021	YOLD-LIKE FAMILY PROTEIN	WP_000612779.1	-	-	Y	Y
2100471 GC TG	+	SAPIG_RS10605	SAPIG2021	YOLD-LIKE FAMILY PROTEIN	WP_000612779.1	-	-	Y	Y
2100659 AGG TTC	+	SAPIG_RS10605	SAPIG2021	YOLD-LIKE FAMILY PROTEIN	WP_000612779.1	-	-	Y	Y
2100671 GT AC	+	SAPIG_RS10605	SAPIG2021	YOLD-LIKE FAMILY PROTEIN	WP_000612779.1	-	-	Y	Y
2100684 C A	+	SAPIG_RS10605	SAPIG2021	YOLD-LIKE FAMILY PROTEIN	WP_000612779.1	-	-	Y	Y
2100689 CTGATA GCGACT	+	SAPIG_RS10605	SAPIG2021	YOLD-LIKE FAMILY PROTEIN	WP_000612779.1	-	-	Y	Y
2100714 TT AC	+	SAPIG_RS10605	SAPIG2021	YOLD-LIKE FAMILY PROTEIN	WP_000612779.1	-	-	Y	Y
2100729 C T	+	SAPIG_RS10605	SAPIG2021	YOLD-LIKE FAMILY PROTEIN	WP_000612779.1	-	-	Y	Y
2100741 C T	+	SAPIG_RS10605	SAPIG2021	YOLD-LIKE FAMILY PROTEIN	WP_000612779.1	-	-	Y	Y
2100747 ACACT AT	+	SAPIG_RS10605	SAPIG2021	YOLD-LIKE FAMILY PROTEIN	WP_000612779.1	-	-	Y	Y
2100755 TAAACTTTTAAAAAG CAACGATATTAAGTAATACTGTTTGAAAT	-	-	-	-	-	-	-	Y	Y
2100779 TGTTCTTATA TTTATTATTA	-	-	-	-	-	-	-	Y	Y
2100793 CC TT	-	SAPIG_RS10610	SAPIG2022	HYPOTHETICAL PROTEIN	WP_000368919.1	-	-	Y	Y
2100809 T A	-	SAPIG_RS10610	SAPIG2022	HYPOTHETICAL PROTEIN	WP_000368919.1	-	-	Y	Y
2100834 T G	-	SAPIG_RS10610	SAPIG2022	HYPOTHETICAL PROTEIN	WP_000368919.1	-	-	Y	Y
2100843 T A	-	SAPIG_RS10610	SAPIG2022	HYPOTHETICAL PROTEIN	WP_000368919.1	-	-	Y	Y
2100863 C T	-	SAPIG_RS10610	SAPIG2022	HYPOTHETICAL PROTEIN	WP_000368919.1	-	-	Y	Y
2100871 AATT TATA	-	SAPIG_RS10610	SAPIG2022	HYPOTHETICAL PROTEIN	WP_000368919.1	-	-	Y	Y
2100883 T C	-	SAPIG_RS10610	SAPIG2022	HYPOTHETICAL PROTEIN	WP_000368919.1	-	-	Y	Y
2100889 A G	-	SAPIG_RS10610	SAPIG2022	HYPOTHETICAL PROTEIN	WP_000368919.1	-	-	Y	Y
2100928 T A	-	SAPIG_RS10610	SAPIG2022	HYPOTHETICAL PROTEIN	WP_000368919.1	-	-	Y	Y
2100952 ATAT GTAA	-	SAPIG_RS10610	SAPIG2022	HYPOTHETICAL PROTEIN	WP_000368919.1	-	-	Y	Y
2100991 G A	-	SAPIG_RS10610	SAPIG2022	HYPOTHETICAL PROTEIN	WP_000368919.1	-	-	Y	Y
2101003 A T	-	SAPIG_RS10610	SAPIG2022	HYPOTHETICAL PROTEIN	WP_000368919.1	-	-	Y	N
2101008 ATTGT CTTGA	-	SAPIG_RS10610	SAPIG2022	HYPOTHETICAL PROTEIN	WP_000368919.1	-	-	Y	Y
2101068 A G	-	SAPIG_RS10610	SAPIG2022	HYPOTHETICAL PROTEIN	WP_000368919.1	-	-	Y	Y
2101147 T C	-	SAPIG_RS10610	SAPIG2022	HYPOTHETICAL PROTEIN	WP_000368919.1	-	-	Y	Y
2101165 T C	-	SAPIG_RS10610	SAPIG2022	HYPOTHETICAL PROTEIN	WP_000368919.1	-	-	Y	Y
2101222 A G	-	SAPIG_RS10610	SAPIG2022	HYPOTHETICAL PROTEIN	WP_000368919.1	-	-	Y	Y
2101230 TG GA	-	SAPIG_RS10610	SAPIG2022	HYPOTHETICAL PROTEIN	WP_000368919.1	-	-	Y	Y
2101240 T C	-	SAPIG_RS10610	SAPIG2022	HYPOTHETICAL PROTEIN	WP_000368919.1	-	-	Y	Y
2101248 G T	-	SAPIG_RS10610	SAPIG2022	HYPOTHETICAL PROTEIN	WP_000368919.1	-	-	Y	Y
2101257 T G	-	SAPIG_RS10610	SAPIG2022	HYPOTHETICAL PROTEIN	WP_000368919.1	-	-	Y	Y
2101266 C T	-	SAPIG_RS10610	SAPIG2022	HYPOTHETICAL PROTEIN	WP_000368919.1	-	-	Y	Y
2101271 T C	-	SAPIG_RS10610	SAPIG2022	HYPOTHETICAL PROTEIN	WP_000368919.1	-	-	Y	Y
2101303 A T	-	SAPIG_RS10610	SAPIG2022	HYPOTHETICAL PROTEIN	WP_000368919.1	-	-	Y	Y
2101315 C T	-	SAPIG_RS10610	SAPIG2022	HYPOTHETICAL PROTEIN	WP_000368919.1	-	-	Y	Y
2101321 G A	-	SAPIG_RS10610	SAPIG2022	HYPOTHETICAL PROTEIN	WP_000368919.1	-	-	Y	Y
2101329 A G	-	SAPIG_RS10610	SAPIG2022	HYPOTHETICAL PROTEIN	WP_000368919.1	-	-	N	Y
2101360 T C	-	SAPIG_RS10610	SAPIG2022	HYPOTHETICAL PROTEIN	WP_000368919.1	-	-	Y	Y
2101383 A T	-	SAPIG_RS10610	SAPIG2022	HYPOTHETICAL PROTEIN	WP_000368919.1	-	-	Y	Y
2101414 C T	-	SAPIG_RS10610	SAPIG2022	HYPOTHETICAL PROTEIN	WP_000368919.1	-	-	Y	Y
2101420 GTCC ATCT	-	SAPIG_RS10610	SAPIG2022	HYPOTHETICAL PROTEIN	WP_000368919.1	-	-	Y	Y
2101429 G A	-	SAPIG_RS10610	SAPIG2022	HYPOTHETICAL PROTEIN	WP_000368919.1	-	-	Y	Y
2101438 ATCAGT GTCTGC	-	SAPIG_RS10610	SAPIG2022	HYPOTHETICAL PROTEIN	WP_000368919.1	-	-	Y	Y
2101459 A G	-	SAPIG_RS10610	SAPIG2022	HYPOTHETICAL PROTEIN	WP_000368919.1	-	-	N	Y
2101480 A C	-	SAPIG_RS10610	SAPIG2022	HYPOTHETICAL PROTEIN	WP_000368919.1	-	-	Y	Y
2101490 T C	-	SAPIG_RS10610	SAPIG2022	HYPOTHETICAL PROTEIN	WP_000368919.1	-	-	Y	Y
2101510 A G	-	SAPIG_RS10610	SAPIG2022	HYPOTHETICAL PROTEIN	WP_000368919.1	-	-	Y	Y
2101516 C A	-	SAPIG_RS10610	SAPIG2022	HYPOTHETICAL PROTEIN	WP_000368919.1	-	-	Y	Y
2101526 A T	-	SAPIG_RS10610	SAPIG2022	HYPOTHETICAL PROTEIN	WP_000368919.1	-	-	Y	Y
2101531 T A	-	SAPIG_RS10610	SAPIG2022	HYPOTHETICAL PROTEIN	WP_000368919.1	-	-	Y	Y
2101549 T C	-	SAPIG_RS10610	SAPIG2022	HYPOTHETICAL PROTEIN	WP_000368919.1	-	-	Y	Y
2101574 CAA TAT	-	SAPIG_RS10610	SAPIG2022	HYPOTHETICAL PROTEIN	WP_000368919.1	-	-	Y	N
2101584 TA GC	-	SAPIG_RS10610	SAPIG2022	HYPOTHETICAL PROTEIN	WP_000368919.1	-	-	Y	Y
2101618 T A	-	SAPIG_RS10610	SAPIG2022	HYPOTHETICAL PROTEIN	WP_000368919.1	-	-	Y	Y
2101653 TTACACA CAACAAT	-	SAPIG_RS10610	SAPIG2022	HYPOTHETICAL PROTEIN	WP_000368919.1	-	-	Y	Y
2101681 GCT ATC	-	SAPIG_RS10610	SAPIG2022	HYPOTHETICAL PROTEIN	WP_000368919.1	-	-	Y	Y
2101690 G A	-	SAPIG_RS10610	SAPIG2022	HYPOTHETICAL PROTEIN	WP_000368919.1	-	-	Y	Y
2101705 G A	-	SAPIG_RS10610	SAPIG2022	HYPOTHETICAL PROTEIN	WP_000368919.1	-	-	Y	Y
2101713 TG CT	-	SAPIG_RS10610	SAPIG2022	HYPOTHETICAL PROTEIN	WP_000368919.1	-	-	Y	Y
2101729 T A	-	SAPIG_RS10610	SAPIG2022	HYPOTHETICAL PROTEIN	WP_000368919.1	-	-	Y	Y
2101756 T C	-	SAPIG_RS10610	SAPIG2022	HYPOTHETICAL PROTEIN	WP_000368919.1	-	-	Y	Y
2101780 C T	-	SAPIG_RS10610	SAPIG2022	HYPOTHETICAL PROTEIN	WP_000368919.1	-	-	Y	Y
2101800 G A	-	SAPIG_RS10610	SAPIG2022	HYPOTHETICAL PROTEIN	WP_000368919.1	-	-	Y	Y
2101861 ATC TTT	-	SAPIG_RS10610	SAPIG2022	HYPOTHETICAL PROTEIN	WP_000368919.1	-	-	Y	Y
2101873 TG CA,TA	-	SAPIG_RS10610	SAPIG2022	HYPOTHETICAL PROTEIN	WP_000368919.1	-	-	N	Y
2101874 G A	-	SAPIG_RS10610	SAPIG2022	HYPOTHETICAL PROTEIN	WP_000368919.1	-	-	Y	N
2101914 C T	-	SAPIG_RS10610	SAPIG2022	HYPOTHETICAL PROTEIN	WP_000368919.1	-	-	Y	Y
2101930 ATGTCTT GTACCTC	-	SAPIG_RS10610	SAPIG2022	HYPOTHETICAL PROTEIN	WP_000368919.1	-	-	Y	Y
2101943 C T	-	SAPIG_RS10610	SAPIG2022	HYPOTHETICAL PROTEIN	WP_000368919.1	-	-	Y	Y
2101955 AT GC	-	SAPIG_RS10610	SAPIG2022	HYPOTHETICAL PROTEIN	WP_000368919.1	-	-	Y	Y
2101974 CCGGGGGG ACGGCTTT	-	SAPIG_RS10610	SAPIG2022	HYPOTHETICAL PROTEIN	WP_000368919.1	-	-	Y	Y
2101999 G A	-	SAPIG_RS10610	SAPIG2022	HYPOTHETICAL PROTEIN	WP_000368919.1	-	-	Y	Y
2102016 CATTC AATTA	-	SAPIG_RS10610	SAPIG2022	HYPOTHETICAL PROTEIN	WP_000368919.1	-	-	Y	Y
2102030 TC GA	-	SAPIG_RS10610	SAPIG2022	HYPOTHETICAL PROTEIN	WP_000368919.1	-	-	Y	Y
2102041 T C	-	SAPIG_RS10610	SAPIG2022	HYPOTHETICAL PROTEIN	WP_000368919.1	-	-	Y	Y
2102059 G A	-	SAPIG_RS10610	SAPIG2022	HYPOTHETICAL PROTEIN	WP_000368919.1	-	-	Y	Y
2102093 TG AT	-	SAPIG_RS10610	SAPIG2022	HYPOTHETICAL PROTEIN	WP_000368919.1	-	-	Y	Y
2102101 T C	-	SAPIG_RS10610	SAPIG2022	HYPOTHETICAL PROTEIN	WP_000368919.1	-	-	Y	Y
2102115 GTAAT TTAAA	-	SAPIG_RS10610	SAPIG2022	HYPOTHETICAL PROTEIN	WP_000368919.1	-	-	Y	Y
2102134 T A	-	SAPIG_RS10610	SAPIG2022	HYPOTHETICAL PROTEIN	WP_000368919.1	-	-	Y	Y
2102147 ATTT TTTC	-	SAPIG_RS10610	SAPIG2022	HYPOTHETICAL PROTEIN	WP_000368919.1	-	-	Y	Y
2102157 CCATT TCATC	-	SAPIG_RS10610	SAPIG2022	HYPOTHETICAL PROTEIN	WP_000368919.1	-	-	Y	Y
2102168 A G	-	SAPIG_RS10615	SAPIG2023	TRANSPOSASE	WP_000410574.1	-	-	Y	Y
2102180 CAG TAT	-	SAPIG_RS10615	SAPIG2023	TRANSPOSASE	WP_000410574.1	-	-	Y	Y
2102221 T C	-	SAPIG_RS10615	SAPIG2023	TRANSPOSASE	WP_000410574.1	-	-	Y	Y
2102241 T C	-	SAPIG_RS10615	SAPIG2023	TRANSPOSASE	WP_000410574.1	-	-	Y	Y
2102261 GGAG AGAA	-	SAPIG_RS10615	SAPIG2023	TRANSPOSASE	WP_000410574.1	-	-	Y	Y
2102286 T C	-	SAPIG_RS10615	SAPIG2023	TRANSPOSASE	WP_000410574.1	-	-	Y	Y
2102313 CTGT TTGC	-	SAPIG_RS10615	SAPIG2023	TRANSPOSASE	WP_000410574.1	-	-	Y	Y
2102330 CTTCTCTATTTTC TTTTTCAATTCTA	-	SAPIG_RS10615	SAPIG2023	TRANSPOSASE	WP_000410574.1	-	-	Y	Y
2102360 TTTA ATTG	-	SAPIG_RS10615	SAPIG2023	TRANSPOSASE	WP_000410574.1	-	-	Y	Y
2102369 T A	-	SAPIG_RS10615	SAPIG2023	TRANSPOSASE	WP_000410574.1	-	-	Y	Y
2102378 CGAAACT AGATACA	-	SAPIG_RS10615	SAPIG2023	TRANSPOSASE	WP_000410574.1	-	-	Y	Y
2102393 T C	-	SAPIG_RS10615	SAPIG2023	TRANSPOSASE	WP_000410574.1	-	-	Y	Y
2102398 AAACGATG CTACAATA	-	SAPIG_RS10615	SAPIG2023	TRANSPOSASE	WP_000410574.1	-	-	Y	Y
2102422 T C	-	SAPIG_RS10615	SAPIG2023	TRANSPOSASE	WP_000410574.1	-	-	Y	Y
2102435 TAAA CAAT	-	SAPIG_RS10615	SAPIG2023	TRANSPOSASE	WP_000410574.1	-	-	Y	Y
2102454 TC GA	-	SAPIG_RS10615	SAPIG2023	TRANSPOSASE	WP_000410574.1	-	-	Y	Y
2102464 T G	-	SAPIG_RS10615	SAPIG2023	TRANSPOSASE	WP_000410574.1	-	-	Y	Y
2102492 C T	-	SAPIG_RS10615	SAPIG2023	TRANSPOSASE	WP_000410574.1	-	-	Y	Y
2102507 T C	-	SAPIG_RS10615	SAPIG2023	TRANSPOSASE	WP_000410574.1	-	-	Y	Y
2102526 T C	-	SAPIG_RS10615	SAPIG2023	TRANSPOSASE	WP_000410574.1	-	-	Y	Y
2102584 T C	-	SAPIG_RS10620	SAPIG2024	TYROSINE-TYPE RECOMBINASE/INTEGRASE	WP_000026850.1	-	-	Y	Y
2102598 G A	-	SAPIG_RS10620	SAPIG2024	TYROSINE-TYPE RECOMBINASE/INTEGRASE	WP_000026850.1	-	-	Y	Y
2102608 A G	-	SAPIG_RS10620	SAPIG2024	TYROSINE-TYPE RECOMBINASE/INTEGRASE	WP_000026850.1	-	-	Y	Y
2102617 T C	-	SAPIG_RS10620	SAPIG2024	TYROSINE-TYPE RECOMBINASE/INTEGRASE	WP_000026850.1	-	-	Y	Y
2102626 TATA AGTA	-	SAPIG_RS10620	SAPIG2024	TYROSINE-TYPE RECOMBINASE/INTEGRASE	WP_000026850.1	-	-	Y	Y
2102650 T C	-	SAPIG_RS10620	SAPIG2024	TYROSINE-TYPE RECOMBINASE/INTEGRASE	WP_000026850.1	-	-	Y	Y
2102662 T C	-	SAPIG_RS10620	SAPIG2024	TYROSINE-TYPE RECOMBINASE/INTEGRASE	WP_000026850.1	-	-	Y	Y
2102668 T C	-	SAPIG_RS10620	SAPIG2024	TYROSINE-TYPE RECOMBINASE/INTEGRASE	WP_000026850.1	-	-	Y	Y
2102716 A C	-	SAPIG_RS10620	SAPIG2024	TYROSINE-TYPE RECOMBINASE/INTEGRASE	WP_000026850.1	-	-	Y	Y
2102734 T A	-	SAPIG_RS10620	SAPIG2024	TYROSINE-TYPE RECOMBINASE/INTEGRASE	WP_000026850.1	-	-	Y	Y
2102776 CAG TAA	-	SAPIG_RS10620	SAPIG2024	TYROSINE-TYPE RECOMBINASE/INTEGRASE	WP_000026850.1	-	-	Y	Y
2102833 GCCA ACCG	-	SAPIG_RS10620	SAPIG2024	TYROSINE-TYPE RECOMBINASE/INTEGRASE	WP_000026850.1	-	-	Y	Y
2102845 G A	-	SAPIG_RS10620	SAPIG2024	TYROSINE-TYPE RECOMBINASE/INTEGRASE	WP_000026850.1	-	-	Y	Y
2102866 T C	-	SAPIG_RS10620	SAPIG2024	TYROSINE-TYPE RECOMBINASE/INTEGRASE	WP_000026850.1	-	-	Y	Y
2102896 A T	-	SAPIG_RS10620	SAPIG2024	TYROSINE-TYPE RECOMBINASE/INTEGRASE	WP_000026850.1	-	-	Y	Y
2102917 T A	-	SAPIG_RS10620	SAPIG2024	TYROSINE-TYPE RECOMBINASE/INTEGRASE	WP_000026850.1	-	-	Y	Y
2102929 T C	-	SAPIG_RS10620	SAPIG2024	TYROSINE-TYPE RECOMBINASE/INTEGRASE	WP_000026850.1	-	-	Y	Y
2102944 A G	-	SAPIG_RS10620	SAPIG2024	TYROSINE-TYPE RECOMBINASE/INTEGRASE	WP_000026850.1	-	-	Y	Y
2102956 T C	-	SAPIG_RS10620	SAPIG2024	TYROSINE-TYPE RECOMBINASE/INTEGRASE	WP_000026850.1	-	-	Y	Y
2102989 C T	-	SAPIG_RS10620	SAPIG2024	TYROSINE-TYPE RECOMBINASE/INTEGRASE	WP_000026850.1	-	-	Y	Y
2103019 T G	-	SAPIG_RS10620	SAPIG2024	TYROSINE-TYPE RECOMBINASE/INTEGRASE	WP_000026850.1	-	-	Y	Y
2103039 AG CA	-	SAPIG_RS10620	SAPIG2024	TYROSINE-TYPE RECOMBINASE/INTEGRASE	WP_000026850.1	-	-	Y	Y
2103087 AC GT	-	SAPIG_RS10620	SAPIG2024	TYROSINE-TYPE RECOMBINASE/INTEGRASE	WP_000026850.1	-	-	Y	Y
2103103 G A	-	SAPIG_RS10620	SAPIG2024	TYROSINE-TYPE RECOMBINASE/INTEGRASE	WP_000026850.1	-	-	Y	Y
2103136 G A	-	SAPIG_RS10620	SAPIG2024	TYROSINE-TYPE RECOMBINASE/INTEGRASE	WP_000026850.1	-	-	Y	Y
2103156 T C	-	SAPIG_RS10620	SAPIG2024	TYROSINE-TYPE RECOMBINASE/INTEGRASE	WP_000026850.1	-	-	Y	Y
2103166 AGTC TGTT	-	SAPIG_RS10620	SAPIG2024	TYROSINE-TYPE RECOMBINASE/INTEGRASE	WP_000026850.1	-	-	Y	Y
2103174 A C	-	SAPIG_RS10620	SAPIG2024	TYROSINE-TYPE RECOMBINASE/INTEGRASE	WP_000026850.1	-	-	Y	Y
2103214 G A	-	SAPIG_RS10620	SAPIG2024	TYROSINE-TYPE RECOMBINASE/INTEGRASE	WP_000026850.1	-	-	Y	Y
2103223 C T	-	SAPIG_RS10620	SAPIG2024	TYROSINE-TYPE RECOMBINASE/INTEGRASE	WP_000026850.1	-	-	Y	Y
2103265 ATTA GTTG	-	SAPIG_RS10620	SAPIG2024	TYROSINE-TYPE RECOMBINASE/INTEGRASE	WP_000026850.1	-	-	Y	Y
2103287 C A	-	SAPIG_RS10620	SAPIG2024	TYROSINE-TYPE RECOMBINASE/INTEGRASE	WP_000026850.1	-	-	Y	Y
2103297 C T	-	SAPIG_RS10620	SAPIG2024	TYROSINE-TYPE RECOMBINASE/INTEGRASE	WP_000026850.1	-	-	Y	Y
2103315 T C	-	SAPIG_RS10620	SAPIG2024	TYROSINE-TYPE RECOMBINASE/INTEGRASE	WP_000026850.1	-	-	Y	Y
2103330 T C	-	SAPIG_RS10620	SAPIG2024	TYROSINE-TYPE RECOMBINASE/INTEGRASE	WP_000026850.1	-	-	Y	Y
2103337 A G	-	SAPIG_RS10620	SAPIG2024	TYROSINE-TYPE RECOMBINASE/INTEGRASE	WP_000026850.1	-	-	Y	Y
2103346 T C	-	SAPIG_RS10620	SAPIG2024	TYROSINE-TYPE RECOMBINASE/INTEGRASE	WP_000026850.1	-	-	Y	Y
2103364 A G	-	SAPIG_RS10620	SAPIG2024	TYROSINE-TYPE RECOMBINASE/INTEGRASE	WP_000026850.1	-	-	Y	Y
2103379 T A	-	SAPIG_RS10620	SAPIG2024	TYROSINE-TYPE RECOMBINASE/INTEGRASE	WP_000026850.1	-	-	Y	Y
2103392 T A	-	SAPIG_RS10620	SAPIG2024	TYROSINE-TYPE RECOMBINASE/INTEGRASE	WP_000026850.1	-	-	Y	Y
2103426 G T	-	SAPIG_RS10620	SAPIG2024	TYROSINE-TYPE RECOMBINASE/INTEGRASE	WP_000026850.1	-	-	Y	Y
2103433 C T	-	SAPIG_RS10620	SAPIG2024	TYROSINE-TYPE RECOMBINASE/INTEGRASE	WP_000026850.1	-	-	Y	Y
2103453 A G	-	SAPIG_RS10620	SAPIG2024	TYROSINE-TYPE RECOMBINASE/INTEGRASE	WP_000026850.1	-	-	Y	Y
2103496 A G	-	SAPIG_RS10620	SAPIG2024	TYROSINE-TYPE RECOMBINASE/INTEGRASE	WP_000026850.1	-	-	Y	Y
2103553 A G	-	SAPIG_RS10620	SAPIG2024	TYROSINE-TYPE RECOMBINASE/INTEGRASE	WP_000026850.1	-	-	Y	Y
2103595 A T	-	SAPIG_RS10620	SAPIG2024	TYROSINE-TYPE RECOMBINASE/INTEGRASE	WP_000026850.1	-	-	Y	Y
2103667 C T	-	SAPIG_RS10620	SAPIG2024	TYROSINE-TYPE RECOMBINASE/INTEGRASE	WP_000026850.1	-	-	Y	Y
2103691 T C	-	SAPIG_RS10620	SAPIG2024	TYROSINE-TYPE RECOMBINASE/INTEGRASE	WP_000026850.1	-	-	Y	Y
2103700 A G	-	SAPIG_RS10620	SAPIG2024	TYROSINE-TYPE RECOMBINASE/INTEGRASE	WP_000026850.1	-	-	Y	Y
2103720 G T	-	SAPIG_RS10620	SAPIG2024	TYROSINE-TYPE RECOMBINASE/INTEGRASE	WP_000026850.1	-	-	Y	Y
2103729 C T	-	SAPIG_RS10620	SAPIG2024	TYROSINE-TYPE RECOMBINASE/INTEGRASE	WP_000026850.1	-	-	Y	Y
2103742 C T	-	SAPIG_RS10620	SAPIG2024	TYROSINE-TYPE RECOMBINASE/INTEGRASE	WP_000026850.1	-	-	Y	Y
2103890 A G	-	SAPIG_RS10620	SAPIG2024	TYROSINE-TYPE RECOMBINASE/INTEGRASE	WP_000026850.1	-	-	Y	N
2103908 T A	-	SAPIG_RS10620	SAPIG2024	TYROSINE-TYPE RECOMBINASE/INTEGRASE	WP_000026850.1	-	-	Y	Y
2103917 AA GC	-	SAPIG_RS10620	SAPIG2024	TYROSINE-TYPE RECOMBINASE/INTEGRASE	WP_000026850.1	-	-	Y	Y
2103955 T C	-	SAPIG_RS10620	SAPIG2024	TYROSINE-TYPE RECOMBINASE/INTEGRASE	WP_000026850.1	-	-	Y	Y
2103964 G A	-	SAPIG_RS10620	SAPIG2024	TYROSINE-TYPE RECOMBINASE/INTEGRASE	WP_000026850.1	-	-	Y	Y
2104054 GAACTTAA AAATTTAT	-	SAPIG_RS10620	SAPIG2024	TYROSINE-TYPE RECOMBINASE/INTEGRASE	WP_000026850.1	-	-	Y	Y
2104072 G A	-	SAPIG_RS10620	SAPIG2024	TYROSINE-TYPE RECOMBINASE/INTEGRASE	WP_000026850.1	-	-	Y	Y
2104096 CAGTCCG TAGTGCA	-	SAPIG_RS10620	SAPIG2024	TYROSINE-TYPE RECOMBINASE/INTEGRASE	WP_000026850.1	-	-	Y	Y
2104142 C T	-	SAPIG_RS10620	SAPIG2024	TYROSINE-TYPE RECOMBINASE/INTEGRASE	WP_000026850.1	-	-	Y	Y
2104153 T A	-	SAPIG_RS10620	SAPIG2024	TYROSINE-TYPE RECOMBINASE/INTEGRASE	WP_000026850.1	-	-	Y	Y
2104167 C T	-	SAPIG_RS10620	SAPIG2024	TYROSINE-TYPE RECOMBINASE/INTEGRASE	WP_000026850.1	-	-	Y	Y
2104173 G A	-	SAPIG_RS10620	SAPIG2024	TYROSINE-TYPE RECOMBINASE/INTEGRASE	WP_000026850.1	-	-	Y	Y
2104178 T C	-	SAPIG_RS10620	SAPIG2024	TYROSINE-TYPE RECOMBINASE/INTEGRASE	WP_000026850.1	-	-	Y	Y
2104188 G A	-	SAPIG_RS10620	SAPIG2024	TYROSINE-TYPE RECOMBINASE/INTEGRASE	WP_000026850.1	-	-	Y	Y
2104197 ATG GCA	-	SAPIG_RS10620	SAPIG2024	TYROSINE-TYPE RECOMBINASE/INTEGRASE	WP_000026850.1	-	-	Y	Y
2104204 T A	-	SAPIG_RS10620	SAPIG2024	TYROSINE-TYPE RECOMBINASE/INTEGRASE	WP_000026850.1	-	-	Y	Y
2104216 A T	-	SAPIG_RS10620	SAPIG2024	TYROSINE-TYPE RECOMBINASE/INTEGRASE	WP_000026850.1	-	-	Y	Y
2104257 T C	-	SAPIG_RS10620	SAPIG2024	TYROSINE-TYPE RECOMBINASE/INTEGRASE	WP_000026850.1	-	-	Y	Y
2104267 A G	-	SAPIG_RS10620	SAPIG2024	TYROSINE-TYPE RECOMBINASE/INTEGRASE	WP_000026850.1	-	-	Y	Y
2104273 CTTT TTTC	-	SAPIG_RS10620	SAPIG2024	TYROSINE-TYPE RECOMBINASE/INTEGRASE	WP_000026850.1	-	-	Y	Y
2104296 A C	-	SAPIG_RS10620	SAPIG2024	TYROSINE-TYPE RECOMBINASE/INTEGRASE	WP_000026850.1	-	-	Y	Y
2104306 G A	-	SAPIG_RS10620	SAPIG2024	TYROSINE-TYPE RECOMBINASE/INTEGRASE	WP_000026850.1	-	-	Y	Y
2104327 C A	-	SAPIG_RS10620	SAPIG2024	TYROSINE-TYPE RECOMBINASE/INTEGRASE	WP_000026850.1	-	-	Y	Y
2104369 A G	-	SAPIG_RS10620	SAPIG2024	TYROSINE-TYPE RECOMBINASE/INTEGRASE	WP_000026850.1	-	-	Y	Y
2104378 C T	-	SAPIG_RS10620	SAPIG2024	TYROSINE-TYPE RECOMBINASE/INTEGRASE	WP_000026850.1	-	-	Y	Y
2104389 C T	-	SAPIG_RS10620	SAPIG2024	TYROSINE-TYPE RECOMBINASE/INTEGRASE	WP_000026850.1	-	-	Y	Y
2104406 C T	-	SAPIG_RS10620	SAPIG2024	TYROSINE-TYPE RECOMBINASE/INTEGRASE	WP_000026850.1	-	-	Y	Y
2104441 T C	-	SAPIG_RS10620	SAPIG2024	TYROSINE-TYPE RECOMBINASE/INTEGRASE	WP_000026850.1	-	-	Y	Y
2104455 T A	-	SAPIG_RS10620	SAPIG2024	TYROSINE-TYPE RECOMBINASE/INTEGRASE	WP_000026850.1	-	-	Y	Y
2104465 C T	-	SAPIG_RS10620	SAPIG2024	TYROSINE-TYPE RECOMBINASE/INTEGRASE	WP_000026850.1	-	-	Y	Y
2104477 A T	-	SAPIG_RS10620	SAPIG2024	TYROSINE-TYPE RECOMBINASE/INTEGRASE	WP_000026850.1	-	-	Y	Y
2104510 AACC CACT	-	SAPIG_RS10620	SAPIG2024	TYROSINE-TYPE RECOMBINASE/INTEGRASE	WP_000026850.1	-	-	Y	Y
2104525 ATTGATG GTTTATA	-	SAPIG_RS10620	SAPIG2024	TYROSINE-TYPE RECOMBINASE/INTEGRASE	WP_000026850.1	-	-	Y	Y
2104566 T G	-	SAPIG_RS10620	SAPIG2024	TYROSINE-TYPE RECOMBINASE/INTEGRASE	WP_000026850.1	-	-	Y	Y
2104606 C T	-	SAPIG_RS10625	SAPIG2025	TYROSINE-TYPE RECOMBINASE/INTEGRASE	WP_000706213.1	-	-	Y	Y
2104641 T A	-	SAPIG_RS10625	SAPIG2025	TYROSINE-TYPE RECOMBINASE/INTEGRASE	WP_000706213.1	-	-	Y	Y
2104722 A G	-	SAPIG_RS10625	SAPIG2025	TYROSINE-TYPE RECOMBINASE/INTEGRASE	WP_000706213.1	-	-	Y	Y
2104743 T A	-	SAPIG_RS10625	SAPIG2025	TYROSINE-TYPE RECOMBINASE/INTEGRASE	WP_000706213.1	-	-	Y	Y
2104848 T A	-	SAPIG_RS10625	SAPIG2025	TYROSINE-TYPE RECOMBINASE/INTEGRASE	WP_000706213.1	-	-	Y	Y
2105067 G A	-	SAPIG_RS10625	SAPIG2025	TYROSINE-TYPE RECOMBINASE/INTEGRASE	WP_000706213.1	-	-	Y	Y
2105076 A G	-	SAPIG_RS10625	SAPIG2025	TYROSINE-TYPE RECOMBINASE/INTEGRASE	WP_000706213.1	-	-	Y	Y
2105083 TCA CCG	-	SAPIG_RS10625	SAPIG2025	TYROSINE-TYPE RECOMBINASE/INTEGRASE	WP_000706213.1	-	-	Y	Y
2105097 TAAT CAAC	-	SAPIG_RS10625	SAPIG2025	TYROSINE-TYPE RECOMBINASE/INTEGRASE	WP_000706213.1	-	-	Y	Y
2105121 G T	-	SAPIG_RS10625	SAPIG2025	TYROSINE-TYPE RECOMBINASE/INTEGRASE	WP_000706213.1	-	-	Y	Y
2105132 G A	-	SAPIG_RS10625	SAPIG2025	TYROSINE-TYPE RECOMBINASE/INTEGRASE	WP_000706213.1	-	-	Y	Y
2105144 A G	-	SAPIG_RS10625	SAPIG2025	TYROSINE-TYPE RECOMBINASE/INTEGRASE	WP_000706213.1	-	-	Y	Y
2105170 TCCT GCTC	-	SAPIG_RS10625	SAPIG2025	TYROSINE-TYPE RECOMBINASE/INTEGRASE	WP_000706213.1	-	-	Y	Y
2105183 T C	-	SAPIG_RS10625	SAPIG2025	TYROSINE-TYPE RECOMBINASE/INTEGRASE	WP_000706213.1	-	-	Y	Y
2105193 CGCAT AACAC	-	SAPIG_RS10625	SAPIG2025	TYROSINE-TYPE RECOMBINASE/INTEGRASE	WP_000706213.1	-	-	Y	Y
2105213 T G	-	SAPIG_RS10625	SAPIG2025	TYROSINE-TYPE RECOMBINASE/INTEGRASE	WP_000706213.1	-	-	Y	Y
2105232 A T	-	SAPIG_RS10625	SAPIG2025	TYROSINE-TYPE RECOMBINASE/INTEGRASE	WP_000706213.1	-	-	Y	Y
2105250 CAACGTTCT TAACATTCC	-	SAPIG_RS10625	SAPIG2025	TYROSINE-TYPE RECOMBINASE/INTEGRASE	WP_000706213.1	-	-	Y	Y
2105273 T C	-	SAPIG_RS10625	SAPIG2025	TYROSINE-TYPE RECOMBINASE/INTEGRASE	WP_000706213.1	-	-	Y	Y
2105304 G A	-	SAPIG_RS10625	SAPIG2025	TYROSINE-TYPE RECOMBINASE/INTEGRASE	WP_000706213.1	-	-	Y	Y
2105317 A G	-	SAPIG_RS10625	SAPIG2025	TYROSINE-TYPE RECOMBINASE/INTEGRASE	WP_000706213.1	-	-	Y	Y
2105322 CAT TAA	-	SAPIG_RS10625	SAPIG2025	TYROSINE-TYPE RECOMBINASE/INTEGRASE	WP_000706213.1	-	-	Y	Y
2105355 A G	-	SAPIG_RS10625	SAPIG2025	TYROSINE-TYPE RECOMBINASE/INTEGRASE	WP_000706213.1	-	-	Y	Y
2105370 A G	-	SAPIG_RS10625	SAPIG2025	TYROSINE-TYPE RECOMBINASE/INTEGRASE	WP_000706213.1	-	-	Y	Y
2105391 AGTC TGTA	-	SAPIG_RS10625	SAPIG2025	TYROSINE-TYPE RECOMBINASE/INTEGRASE	WP_000706213.1	-	-	Y	Y
2105415 A G	-	SAPIG_RS10625	SAPIG2025	TYROSINE-TYPE RECOMBINASE/INTEGRASE	WP_000706213.1	-	-	Y	N
2105428 TTTTC GTTTG	-	SAPIG_RS10625	SAPIG2025	TYROSINE-TYPE RECOMBINASE/INTEGRASE	WP_000706213.1	-	-	Y	Y
2105437 CGGTG TGGTT	-	SAPIG_RS10625	SAPIG2025	TYROSINE-TYPE RECOMBINASE/INTEGRASE	WP_000706213.1	-	-	Y	Y
2105448 GAGG TAGT	-	SAPIG_RS10625	SAPIG2025	TYROSINE-TYPE RECOMBINASE/INTEGRASE	WP_000706213.1	-	-	Y	Y
2105512 CTA TTG	-	SAPIG_RS10625	SAPIG2025	TYROSINE-TYPE RECOMBINASE/INTEGRASE	WP_000706213.1	-	-	Y	Y
2105528 A G	-	SAPIG_RS10625	SAPIG2025	TYROSINE-TYPE RECOMBINASE/INTEGRASE	WP_000706213.1	-	-	Y	Y
2105534 T C	-	SAPIG_RS10625	SAPIG2025	TYROSINE-TYPE RECOMBINASE/INTEGRASE	WP_000706213.1	-	-	Y	Y
2105539 C A	-	SAPIG_RS10625	SAPIG2025	TYROSINE-TYPE RECOMBINASE/INTEGRASE	WP_000706213.1	-	-	Y	Y
2105550 AAC TAT	-	SAPIG_RS10625	SAPIG2025	TYROSINE-TYPE RECOMBINASE/INTEGRASE	WP_000706213.1	-	-	Y	Y
2105559 A C	-	SAPIG_RS10625	SAPIG2025	TYROSINE-TYPE RECOMBINASE/INTEGRASE	WP_000706213.1	-	-	Y	Y
2105565 T A	-	SAPIG_RS10625	SAPIG2025	TYROSINE-TYPE RECOMBINASE/INTEGRASE	WP_000706213.1	-	-	Y	Y
2105586 CTTG TTTA	-	SAPIG_RS10625	SAPIG2025	TYROSINE-TYPE RECOMBINASE/INTEGRASE	WP_000706213.1	-	-	Y	Y
2105601 T C	-	SAPIG_RS10625	SAPIG2025	TYROSINE-TYPE RECOMBINASE/INTEGRASE	WP_000706213.1	-	-	Y	Y
2105631 TCT GCG	-	SAPIG_RS10625	SAPIG2025	TYROSINE-TYPE RECOMBINASE/INTEGRASE	WP_000706213.1	-	-	Y	Y
2105662 CC TT	-	SAPIG_RS10625	SAPIG2025	TYROSINE-TYPE RECOMBINASE/INTEGRASE	WP_000706213.1	-	-	Y	Y
2105682 GGTA AATG	-	SAPIG_RS10625	SAPIG2025	TYROSINE-TYPE RECOMBINASE/INTEGRASE	WP_000706213.1	-	-	Y	Y
2105735 T A	-	-	-	-	-	-	-	Y	Y
2105760 TCAAATTCTTTTTAC TTTTTCATTTTTTAC	-	-	-	-	-	-	-	Y	N
2105776 TCATAC TTGAC	-	-	-	-	-	-	-	Y	N
2105785 T C	-	-	-	-	-	-	-	Y	Y
2105797 CACG AACA	-	-	-	-	-	-	-	Y	Y
2105804 TAAAAAAAAGACT TAAAATAAGACT	-	-	-	-	-	-	-	Y	Y
2105818 T C	-	-	-	-	-	-	-	Y	Y
2105828 T A	-	-	-	-	-	-	-	Y	Y
2105833 T A	-	-	-	-	-	-	-	Y	Y
[truncated: 576 more rows]

## Sheet: Foglio1
Table S1: HI and MI nsSNPs mapped on the LA ST398 MRSA S0385 RefGen
Legend:					Reference Genomes: NC_017333.1 and AM990992.1
AA change: Red = High Impact; Black = Moderate Impact
fs = frameshift; * = stop codon; del = deletion; ins = insertion; ext = extension; ter = terminal
SNP/INDEL	STRAND	LOCUS TAG	OLD LOCUS TAG	PRODUCT	PROTEIN ID	GENE NAME	M1.vcf	M2.vcf	AA CHANGE
210972 AGT ATGT	-	SAPIG_RS00960	-	BIFUNCTIONAL GLUTAMATE N-ACETYLTRANSFERASE/AMINO-ACID ACETYLTRANSFERASE ARGJ	-	ARGJ	Y	Y	M349fs
9319 T C	+	SAPIG_RS00030	SAPIG0006	DNA GYRASE SUBUNIT A	WP_000819065.1	GYRA	Y	Y	V772A
15657 G A	+	SAPIG_RS00055	SAPIG0011	AZLD DOMAIN-CONTAINING PROTEIN	WP_000628047.1	-	Y	Y	V82I
31315 A C	+	SAPIG_RS00125	SAPIG0025	LPXTG-ANCHORED ADENOSINE SYNTHASE ADSA	WP_000645765.1	ADSA	Y	Y	E66A
33049 T C	+	SAPIG_RS00125	SAPIG0025	LPXTG-ANCHORED ADENOSINE SYNTHASE ADSA	WP_000645765.1	ADSA	Y	Y	M644T
44280 C T	-	SAPIG_RS00185	SAPIG0038	IS6-LIKE ELEMENT IS257 FAMILY TRANSPOSASE	WP_001106056.1	-	Y	Y	C210Y
44490 A T	-	SAPIG_RS00185	SAPIG0038	IS6-LIKE ELEMENT IS257 FAMILY TRANSPOSASE	WP_001106056.1	-	Y	N	V140E
44652 C T	-	SAPIG_RS00185	SAPIG0038	IS6-LIKE ELEMENT IS257 FAMILY TRANSPOSASE	WP_001106056.1	-	Y	N	W86*
44836 T C	-	SAPIG_RS00185	SAPIG0038	IS6-LIKE ELEMENT IS257 FAMILY TRANSPOSASE	WP_001106056.1	-	Y	Y	T25A
61139 C T	-	SAPIG_RS00265	SAPIG0054	IS6-LIKE ELEMENT IS257 FAMILY TRANSPOSASE	WP_001105999.1	-	Y	Y	R60Q
89225 GAAACTAAAAAAAATAGT GAACTAAAAAAAATAGT,GAAACTAAAAAAATAGT	+	SAPIG_RS00415	SAPIG0087	AAA FAMILY ATPASE	WP_000592003.1	-	Y	N	T55fs
89262 A G	+	SAPIG_RS00415	SAPIG0087	AAA FAMILY ATPASE	WP_000592003.1	-	Y	N	Y66C
90750 A G	+	SAPIG_RS00415	SAPIG0087	AAA FAMILY ATPASE	WP_000592003.1	-	Y	N	D562G
90968 T A	+	SAPIG_RS00415	SAPIG0087	AAA FAMILY ATPASE	WP_000592003.1	-	Y	N	S635T
91037 A T	+	SAPIG_RS00415	SAPIG0087	AAA FAMILY ATPASE	WP_000592003.1	-	Y	N	I658L
91043 G T	+	SAPIG_RS00415	SAPIG0087	AAA FAMILY ATPASE	WP_000592003.1	-	Y	N	G660C
91050 A G	+	SAPIG_RS00415	SAPIG0087	AAA FAMILY ATPASE	WP_000592003.1	-	N	Y	D662G
91103 T C	+	SAPIG_RS00415	SAPIG0087	AAA FAMILY ATPASE	WP_000592003.1	-	N	Y	S680P
91699 G T	+	SAPIG_RS00420	SAPIG0088	HYPOTHETICAL PROTEIN	WP_014532447.1	-	N	Y	E67*
91802 C A	+	SAPIG_RS00425	SAPIG0089	IS21 FAMILY TRANSPOSASE	WP_014532448.1	-	Y	N	Y22*
91855 C A	+	SAPIG_RS00425	SAPIG0089	IS21 FAMILY TRANSPOSASE	WP_014532448.1	-	Y	N	T40N
92100 T C	+	SAPIG_RS00425	SAPIG0089	IS21 FAMILY TRANSPOSASE	WP_014532448.1	-	N	Y	S122P
93453 G T	+	SAPIG_RS00430	SAPIG0090	ATP-BINDING PROTEIN	WP_000566444.1	-	Y	N	G195V
93823 T A	+	SAPIG_RS00435	SAPIG0091	HYPOTHETICAL PROTEIN	WP_000067245.1	-	N	Y	L11I
100997 A T	+	SAPIG_RS00480	SAPIG0101	TETR/ACRR FAMILY TRANSCRIPTIONAL REGULATOR	WP_000414483.1	-	N	Y	K117N
101192 A T	+	SAPIG_RS00480	SAPIG0101	TETR/ACRR FAMILY TRANSCRIPTIONAL REGULATOR	WP_000414483.1	-	Y	N	L182F
102290 G A	-	SAPIG_RS00490	SAPIG0103	TRNA-DIHYDROURIDINE SYNTHASE	WP_000662029.1	-	Y	Y	A324V
102689 G A	-	SAPIG_RS00490	SAPIG0103	TRNA-DIHYDROURIDINE SYNTHASE	WP_000662029.1	-	Y	Y	A191V
103836 G T	+	SAPIG_RS00500	SAPIG0104	TFOX/SXY FAMILY PROTEIN	WP_000179902.1	-	Y	Y	D6Y
105470 C T	-	SAPIG_RS00510	SAPIG0106	FLAVODOXIN FAMILY PROTEIN	WP_000627031.1	-	Y	Y	V159I
106087 G A	+	SAPIG_RS00515	SAPIG0107	LYSR FAMILY TRANSCRIPTIONAL REGULATOR	WP_001052502.1	-	N	Y	V11I
107685 A G	+	SAPIG_RS00520	SAPIG0108	HYPOTHETICAL PROTEIN	WP_000908949.1	-	N	Y	T49A
109796 A G	+	SAPIG_RS00530	SAPIG0110	TETR/ACRR FAMILY TRANSCRIPTIONAL REGULATOR C-TERMINAL DOMAIN-CONTAINING PROTEIN	WP_001100493.1	-	Y	N	E90G
109814 G T	+	SAPIG_RS00530	SAPIG0110	TETR/ACRR FAMILY TRANSCRIPTIONAL REGULATOR C-TERMINAL DOMAIN-CONTAINING PROTEIN	WP_001100493.1	-	Y	N	R96I
113541 A C	+	SAPIG_RS00550	SAPIG0114	TANDEM-TYPE LIPOPROTEIN	WP_000826296.1	-	N	Y	E149A
113686 TAAAAGAT TAAAGAT	+	SAPIG_RS00550	SAPIG0114	TANDEM-TYPE LIPOPROTEIN	WP_000826296.1	-	N	Y	R199fs
115910 G C	+	SAPIG_RS00555	SAPIG0115	HELIX-TURN-HELIX DOMAIN-CONTAINING PROTEIN	WP_001188473.1	-	Y	Y	A653P
118903 A C	+	SAPIG_RS00565	SAPIG0117	MFS TRANSPORTER	WP_001006430.1	-	Y	Y	E461A
120952 G T	-	SAPIG_RS00570	SAPIG0118	NA/PI COTRANSPORTER FAMILY PROTEIN	WP_001791319.1	-	Y	N	L38I
126476 TTTGTTGCCATCTTCTTTACCAGGCTTGTTGCCA TTTGTTGCCA	-	SAPIG_RS00590	SAPIG0122	STAPHYLOCOCCAL PROTEIN A	WP_000728770.1	SPA	Y	Y	G371_D378del
128731 G A	-	SAPIG_RS00595	SAPIG0123	HTH-TYPE TRANSCRIPTIONAL REGULATOR SARS	WP_000876758.1	SARS	Y	N	R21C
136585 GGGGGCCA GCAGGGTCTCTTGTGGGGCCA	+	SAPIG_RS00635	SAPIG0130	L-2,3-DIAMINOPROPANOATE--CITRATE LIGASE SBNE	WP_001179892.1	SNBE	Y	Y	G148fs
136714 G C	+	-	SAPIG0131	MEMBRANE PROTEIN, PUTATIVE	CAQ48569.1	-	Y	Y	R25P
139196 G A	+	SAPIG_RS00640	SAPIG0133	3-(L-ALANIN-3-YLCARBAMOYL)-2-[(2-AMINOETHYLCARBAMOYL)METHYL]-2-HYDROXYPROPANOATE SYNTHASE SBNF	WP_074347662.1	SBNF	Y	Y	D8N
146630 T C	+	-	SAPIG0141	UDP-GLUCOSE 4-EPIMERASE	CAQ48579.1	-	Y	Y	Ter136Qext*
164070 A C	+	SAPIG_RS00770	SAPIG0158	HYPOTHETICAL PROTEIN	WP_000725585.1	-	Y	Y	K378T
165563 C T	+	SAPIG_RS00775	SAPIG0159	BIFUNCTIONAL METALLOPHOSPHATASE/5'-NUCLEOTIDASE	WP_000065025.1	-	Y	Y	A344V
166505 A T	+	SAPIG_RS00780	SAPIG0160	HYPOTHETICAL PROTEIN	WP_000447779.1	-	N	Y	E94V
168041 ACCACAA ACACAA	+	SAPIG_RS00785	SAPIG0161	IMMA/IRRE FAMILY METALLO-ENDOPEPTIDASE	WP_000469829.1	-	N	Y	P349fs
168049 A G	+	SAPIG_RS00785	SAPIG0161	IMMA/IRRE FAMILY METALLO-ENDOPEPTIDASE	WP_000469829.1	-	N	Y	K351R
168069 G C	+	SAPIG_RS00785	SAPIG0161	IMMA/IRRE FAMILY METALLO-ENDOPEPTIDASE	WP_000469829.1	-	Y	N	V358L
168116 CTTTAAG CTTAAG	+	SAPIG_RS00785	SAPIG0161	IMMA/IRRE FAMILY METALLO-ENDOPEPTIDASE	WP_000469829.1	-	Y	N	F374fs
175177 T C	+	SAPIG_RS00810	SAPIG0166	TYPE 8 CAPSULAR POLYSACCHARIDE SYNTHESIS PROTEIN CAP8D	WP_000940775.1	-	Y	Y	V503A
180720 C G	+	SAPIG_RS00840	SAPIG0172	O-ANTIGEN LIGASE FAMILY PROTEIN	WP_000668187.1	-	N	Y	A68G
180871 A T	+	SAPIG_RS00840	SAPIG0172	O-ANTIGEN LIGASE FAMILY PROTEIN	WP_000668187.1	-	N	Y	E118D
180920 G C	+	SAPIG_RS00840	SAPIG0172	O-ANTIGEN LIGASE FAMILY PROTEIN	WP_000668187.1	-	N	Y	V135L
181509 C T	+	SAPIG_RS00840	SAPIG0172	O-ANTIGEN LIGASE FAMILY PROTEIN	WP_000668187.1	-	Y	Y	S331L
181541 C T	+	SAPIG_RS00840	SAPIG0172	O-ANTIGEN LIGASE FAMILY PROTEIN	WP_000668187.1	-	N	Y	P342S
181878 A G	+	SAPIG_RS00845	SAPIG0173	CAPSULAR POLYSACCHARIDE BIOSYNTHESIS PROTEIN	WP_001085816.1	-	N	Y	I68V
181939 T C	+	SAPIG_RS00845	SAPIG0173	CAPSULAR POLYSACCHARIDE BIOSYNTHESIS PROTEIN	WP_001085816.1	-	N	Y	I88T
181972 T A	+	SAPIG_RS00845	SAPIG0173	CAPSULAR POLYSACCHARIDE BIOSYNTHESIS PROTEIN	WP_001085816.1	-	Y	N	I99N
185208 A G	+	SAPIG_RS00860	SAPIG0176	CAPSULAR POLYSACCHARIDE TYPE 5/8 BIOSYNTHESIS EPIMERASE CAPN	WP_001230687.1	CAPN	Y	Y	T185A
205278 C T	+	SAPIG_RS00940	SAPIG0193	AMINO ACID ADENYLATION DOMAIN-CONTAINING PROTEIN	WP_014936965.1	-	Y	Y	T1411I
214694 T C	-	SAPIG_RS00975	SAPIG0201	AMIDOHYDROLASE FAMILY PROTEIN	WP_001284745.1	-	N	Y	N305S
215077 C T	-	SAPIG_RS00975	SAPIG0201	AMIDOHYDROLASE FAMILY PROTEIN	WP_001284745.1	-	Y	Y	M177I
216062 TAAAAATG TAAAATG	+	SAPIG_RS00980	SAPIG0202	TETR/ACRR FAMILY TRANSCRIPTIONAL REGULATOR	WP_000182492.1	-	Y	N	N93fs
221213 T C	-	SAPIG_RS01000	SAPIG0207	PTS TRANSPORTER SUBUNIT EIIC	WP_001227718.1	PTSG	Y	Y	N507S
228261 A T	+	SAPIG_RS01025	SAPIG0212	HYPOTHETICAL PROTEIN	WP_000422384.1	-	Y	N	E142D
228317 G T	+	SAPIG_RS01025	SAPIG0212	HYPOTHETICAL PROTEIN	WP_000422384.1	-	Y	N	G161V
229760 G A	+	SAPIG_RS01030	SAPIG0213	TYPE I RESTRICTION ENDONUCLEASE SUBUNIT R	WP_000331348.1	-	Y	Y	G298D
237199 A G	+	SAPIG_RS01055	SAPIG0218	PEPTIDE ABC TRANSPORTER SUBSTRATE-BINDING PROTEIN	WP_000720796.1	-	Y	Y	I21V
237335 G C	+	SAPIG_RS01055	SAPIG0218	PEPTIDE ABC TRANSPORTER SUBSTRATE-BINDING PROTEIN	WP_000720796.1	-	Y	Y	G66A
240267 T C	+	SAPIG_RS01060	SAPIG0219	GAMMA-GLUTAMYLTRANSFERASE	WP_000236431.1	GGT	Y	Y	L439P
244322 A G	+	SAPIG_RS01080	SAPIG0223	SN-GLYCEROL-3-PHOSPHATE ABC TRANSPORTER ATP-BINDING PROTEIN UGPC	WP_000818906.1	UGPC	Y	Y	I97M
252429 T C	-	SAPIG_RS01115	SAPIG0230	ISOPRENYLCYSTEINE CARBOXYL METHYLTRANSFERASE FAMILY PROTEIN	WP_000603755.1	-	N	Y	I129V
259777 C A	+	SAPIG_RS01145	SAPIG0235	FORMATE C-ACETYLTRANSFERASE	WP_000894661.1	PFLB	Y	Y	T378N
262305 G T	+	SAPIG_RS01155	SAPIG0238	GLYCEROPHOSPHORYL DIESTER PHOSPHODIESTERASE MEMBRANE DOMAIN-CONTAINING PROTEIN	WP_000822585.1	-	Y	Y	Q104H
262375 G T	+	SAPIG_RS01155	SAPIG0238	GLYCEROPHOSPHORYL DIESTER PHOSPHODIESTERASE MEMBRANE DOMAIN-CONTAINING PROTEIN	WP_000822585.1	-	Y	Y	V128F
264810 A T	+	SAPIG_RS01165	SAPIG0240	STAPHYLOCOAGULASE	WP_000744070.1	COA	Y	N	K119I
266074 TG CA	+	SAPIG_RS01165	SAPIG0240	STAPHYLOCOAGULASE	WP_000744070.1	COA	Y	D	SE540SK
266102 A C	+	SAPIG_RS01165	SAPIG0240	STAPHYLOCOAGULASE	WP_000744070.1	COA	Y	Y	N550H
266103 ATCAAG ATGCAA	+	SAPIG_RS01165	SAPIG0240	STAPHYLOCOAGULASE	WP_000744070.1	COA	Y	N	QD551AN
266105 C G	+	SAPIG_RS01165	SAPIG0240	STAPHYLOCOAGULASE	WP_000744070.1	COA	N	Y	Q551E
266106 AAG CAA	+	SAPIG_RS01165	SAPIG0240	STAPHYLOCOAGULASE	WP_000744070.1	COA	N	Y	QD551PN
266114 ACAGTA CAAGTG	+	SAPIG_RS01165	SAPIG0240	STAPHYLOCOAGULASE	WP_000744070.1	COA	Y	D	TV554QV
266115 C A	+	SAPIG_RS01165	SAPIG0240	STAPHYLOCOAGULASE	WP_000744070.1	COA	N	Y	T554K
266141 CAA TAC	+	SAPIG_RS01165	SAPIG0240	STAPHYLOCOAGULASE	WP_000744070.1	COA	Y	Y	Q563Y
266156 A G	+	SAPIG_RS01165	SAPIG0240	STAPHYLOCOAGULASE	WP_000744070.1	COA	Y	Y	K568E
266227 GAAA CAAG	+	SAPIG_RS01165	SAPIG0240	STAPHYLOCOAGULASE	WP_000744070.1	COA	Y	Y	KK591NK
266296 CCCAACACAAAACAAG TCCGACATACAAGAAA	+	SAPIG_RS01165	SAPIG0240	STAPHYLOCOAGULASE	WP_000744070.1	COA	Y	Y	RPTQNK614RPTYKK
266317 TA CG	+	SAPIG_RS01165	SAPIG0240	STAPHYLOCOAGULASE	WP_000744070.1	COA	Y	Y	SK621SE
266389 G C	+	SAPIG_RS01165	SAPIG0240	STAPHYLOCOAGULASE	WP_000744070.1	COA	Y	N	K645N
277005 C G	+	SAPIG_RS01210	SAPIG0247	PRSW FAMILY INTRAMEMBRANE METALLOPROTEASE	WP_074347669.1	-	Y	Y	A230G
279651 CTC CTTC	-	SAPIG_RS01220	SAPIG0249	DUF488 DOMAIN-CONTAINING PROTEIN	YP_498799.1	-	Y	Y	L81fs
287062 C T	+	SAPIG_RS01265	SAPIG0256	TRANSCRIPTION ANTITERMINATOR	WP_001012740.1	-	Y	Y	P221L
310584 T C	+	SAPIG_RS01370	SAPIG0277	CBB3-TYPE CYTOCHROME C OXIDASE SUBUNIT I	WP_000062646.1	-	Y	Y	V334A
312769 C T	-	SAPIG_RS01375	SAPIG0278	GNTR FAMILY TRANSCRIPTIONAL REGULATOR	WP_000922329.1	-	Y	Y	A13T
320901 A T	+	SAPIG_RS01430	SAPIG0288	HYPOTHETICAL PROTEIN	WP_001159764.1	-	N	Y	E88V
320990 C A	+	SAPIG_RS01430	SAPIG0288	HYPOTHETICAL PROTEIN	WP_001159764.1	-	Y	N	Q118K
324799 A T	+	SAPIG_RS01445	SAPIG0291	GLYCINE-GLYCINE ENDOPEPTIDASE LYTM	WP_000736798.1	LYTM	Y	Y	N238Y
341508 C G	+	SAPIG_RS01510	SAPIG0304	DUF5082 FAMILY PROTEIN	WP_000182268.1	-	N	Y	D104E
341659 G T	+	SAPIG_RS01515	SAPIG0305	TRANSPOSASE	WP_000527012.1	-	Y	N	L38F
341726 A T	+	SAPIG_RS01515	SAPIG0305	TRANSPOSASE	WP_000527012.1	-	N	Y	I61F
342483 A T	+	SAPIG_RS01515	SAPIG0305	TRANSPOSASE	WP_000527012.1	-	Y	N	D313V
343227 G T	+	SAPIG_RS01520	SAPIG0306	DUF5079 FAMILY PROTEIN	WP_001066361.1	-	N	Y	D39Y
344169 G A	+	SAPIG_RS01525	SAPIG0307	DUF5085 FAMILY PROTEIN	WP_000417867.1	-	Y	N	A84T
344714 A T	+	SAPIG_RS14750	SAPIG0308	DUF5085 FAMILY PROTEIN	WP_001004376.1	-	N	Y	K117*
346348 TCA TA	+	SAPIG_RS01545	SAPIG0311	TIGR01741 FAMILY PROTEIN	WP_001008484.1	-	Y	N	S69fs
346384 C T	+	SAPIG_RS01545	SAPIG0311	TIGR01741 FAMILY PROTEIN	WP_001008484.1	-	N	Y	Q81*
346935 T C	+	SAPIG_RS01550	SAPIG0312	DUF5079 FAMILY PROTEIN	WP_000208402.1	-	N	Y	L31P
370382 T C	+	SAPIG_RS01655	SAPIG0333	YSIRK DOMAIN-CONTAINING TRIACYLGLYCEROL LIPASE LIP2/GEH	YP_498890.1	LIP2	Y	Y	Ter646Qext*
372843 G C	-	SAPIG_RS01675	SAPIG0337	HYPOTHETICAL PROTEIN	WP_000825948.1	-	Y	Y	Q174E
412874 T C	+	SAPIG_RS01960	SAPIG0392	DUF2977 DOMAIN-CONTAINING PROTEIN	WP_001166598.1	-	Y	N	S56P
413741 T A	+	SAPIG_RS01975	SAPIG0395	PHAGE HOLIN	WP_000339141.1	XHLB	Y	Y	D2E
413753 AA GG	+	SAPIG_RS01975	SAPIG0395	PHAGE HOLIN	WP_000339141.1	XHLB	Y	Y	IT6MA
413763 ATC GTT	+	SAPIG_RS01975	SAPIG0395	PHAGE HOLIN	WP_000339141.1	XHLB	Y	Y	I10V
413831 CGAT TGAA	+	SAPIG_RS01975	SAPIG0395	PHAGE HOLIN	WP_000339141.1	XHLB	Y	Y	DD32DE
413839 CTATA GTATT	+	SAPIG_RS01975	SAPIG0395	PHAGE HOLIN	WP_000339141.1	XHLB	Y	Y	TI35SI
413849 AATAATACTTACTGTAGTC GATCATCTTAACAGTTATT	+	SAPIG_RS01975	SAPIG0395	PHAGE HOLIN	WP_000339141.1	XHLB	Y	Y	SIILTVV38SIILTVI
413912 TAAA ACGT	+	SAPIG_RS01975	SAPIG0395	PHAGE HOLIN	WP_000339141.1	XHLB	Y	Y	GK59GR
413953 ATAAG GTAAA	+	SAPIG_RS01975	SAPIG0395	PHAGE HOLIN	WP_000339141.1	XHLB	Y	Y	NK73SK
414523 AG CA	+	SAPIG_RS01980	SAPIG0396	N-ACETYLMURAMOYL-L-ALANINE AMIDASE	WP_000930254.1	-	Y	Y	GD158GN
414536 AACG GGTA	+	SAPIG_RS01980	SAPIG0396	N-ACETYLMURAMOYL-L-ALANINE AMIDASE	WP_000930254.1	-	Y	Y	NV163GI
414553 AACTGCC GACTACA	+	SAPIG_RS01980	SAPIG0396	N-ACETYLMURAMOYL-L-ALANINE AMIDASE	WP_000930254.1	-	Y	Y	ATA168ATT
414565 GCAA AGAG	+	SAPIG_RS01980	SAPIG0396	N-ACETYLMURAMOYL-L-ALANINE AMIDASE	WP_000930254.1	-	Y	Y	KQ172KE
414878 T G	+	SAPIG_RS01980	SAPIG0396	N-ACETYLMURAMOYL-L-ALANINE AMIDASE	WP_000930254.1	-	Y	Y	S277A
415156 AG TT	+	SAPIG_RS01980	SAPIG0396	N-ACETYLMURAMOYL-L-ALANINE AMIDASE	WP_000930254.1	-	Y	Y	GV369GL
415166 AGTGAGGTCAAAGCGCCAGT GGTAATGTTAAAACATCAGC	+	SAPIG_RS01980	SAPIG0396	N-ACETYLMURAMOYL-L-ALANINE AMIDASE	WP_000930254.1	-	Y	Y	SEVKAPV373GNVKTSA
415193 G C	+	SAPIG_RS01980	SAPIG0396	N-ACETYLMURAMOYL-L-ALANINE AMIDASE	WP_000930254.1	-	Y	Y	E382Q
415256 GAG GAACAAG	+	SAPIG_RS01980	SAPIG0396	N-ACETYLMURAMOYL-L-ALANINE AMIDASE	WP_000930254.1	-	Y	Y	A404fs
415260 CTGGTA CA	+	SAPIG_RS01980	SAPIG0396	N-ACETYLMURAMOYL-L-ALANINE AMIDASE	WP_000930254.1	-	Y	Y	G405fs
415343 CCTAATAACG TCCAACAACA	+	SAPIG_RS01980	SAPIG0396	N-ACETYLMURAMOYL-L-ALANINE AMIDASE	WP_000930254.1	-	Y	Y	PNNA432SNNT
415360 CAAA TACG	+	SAPIG_RS01980	SAPIG0396	N-ACETYLMURAMOYL-L-ALANINE AMIDASE	WP_000930254.1	-	Y	Y	IK437IT
415372 CA TG	+	SAPIG_RS01980	SAPIG0396	N-ACETYLMURAMOYL-L-ALANINE AMIDASE	WP_000930254.1	-	Y	Y	GT441GA
422922 T C	+	-	SAPIG0406	SIR2 FAMILY PROTEIN	CAQ48844.1	-	Y	Y	Ter143Qext*
425594 T C	+	SAPIG_RS02040	SAPIG0409	ALDEHYDE REDUCTASE	WP_001060934.1	-	Y	Y	S280P
448003 G A	-	-	SAPIG0433	LOW TEMPERATURE REQUIREMENT PROTEIN LTRA	CAQ48871.1	LTRA	Y	N	H268Y
460017 C T	+	SAPIG_RS02210	SAPIG0441	MECHANOSENSITIVE ION CHANNEL FAMILY PROTEIN	WP_000373073.1	-	Y	Y	R220C
461539 T A	+	SAPIG_RS02220	SAPIG0443	REDOX-REGULATED ATPASE YCHF	WP_001218731.1	YCHF	Y	Y	F352I
464747 T A	+	SAPIG_RS02255	SAPIG0449	YXEA FAMILY PROTEIN	WP_000849160.1	-	Y	Y	L13H
471203 C T	-	SAPIG_RS02300	SAPIG0457	ALKYL HYDROPEROXIDE REDUCTASE SUBUNIT F	WP_000930498.1	AHPF	Y	Y	R417H
498198 A G	-	SAPIG_RS02430	SAPIG0484	HYPOTHETICAL PROTEIN	WP_000551778.1	-	Y	N	F140L
498248 T C	-	SAPIG_RS02430	SAPIG0484	HYPOTHETICAL PROTEIN	WP_000551778.1	-	Y	N	N123S
499550 T C	-	SAPIG_RS02435	SAPIG0485	TYPE II TOXIN-ANTITOXIN SYSTEM PEMK/MAZF FAMILY TOXIN	WP_000041886.1	-	N	Y	K55E
500145 T C	-	SAPIG_RS02440	SAPIG0486	IS3 FAMILY TRANSPOSASE	WP_000159786.1	-	Y	N	H80R
500307 T A	-	SAPIG_RS02440	SAPIG0486	IS3 FAMILY TRANSPOSASE	WP_000159786.1	-	N	Y	K26M
500365 T C	-	SAPIG_RS02440	SAPIG0486	IS3 FAMILY TRANSPOSASE	WP_000159786.1	-	N	Y	T7A
500686 T A	-	SAPIG_RS02445	SAPIG0487	HYPOTHETICAL PROTEIN	WP_000248841.1	-	N	Y	K37N
500720 G A	-	SAPIG_RS02445	SAPIG0487	HYPOTHETICAL PROTEIN	WP_000248841.1	-	N	Y	P26L
504640 T C	+	SAPIG_RS02465	SAPIG0491	SUPERANTIGEN-LIKE PROTEIN SSL2	WP_000782833.1	-	Y	Y	V220A
507451 T C	+	-	SAPIG0494	CONSERVED HYPOTHETICAL PROTEIN		-	Y	Y	S2P
514348 T A	+	SAPIG_RS02510	SAPIG0500	RESTRICTION ENDONUCLEASE SUBUNIT S	WP_000072568.1	-	N	Y	F314Y
515404 AGGAC AGAC	+	SAPIG_RS02515	SAPIG0501	SUPERANTIGEN-LIKE PROTEIN SSL11	WP_000769159.1	-	N	Y	G140fs
515628 T C	+	SAPIG_RS02515	SAPIG0501	SUPERANTIGEN-LIKE PROTEIN SSL11	WP_000769159.1	-	N	Y	I214T
518625 G A	+	SAPIG_RS02530	SAPIG0504	TANDEM-TYPE LIPOPROTEIN	WP_014936983.1	-	N	Y	D232N
518655 A G	+	SAPIG_RS02530	SAPIG0504	TANDEM-TYPE LIPOPROTEIN	WP_014936983.1	-	N	Y	K242E
522507 TAAAAATC TAAAATC	+	-	SAPIG0510	STAPHYLOCOCCUS TANDEM LIPOPROTEINS	CAQ48948.1	-	Y	Y	N127fs
522841 C A	+	-	SAPIG0511	CONSERVED HYPOTHETICAL PROTEIN	CAQ48949.1	-	N	Y	F80L
523472 G A	+	SAPIG_RS02560	SAPIG0512	TANDEM-TYPE LIPOPROTEIN	WP_014936986.1	-	Y	N	E114K
525118 A G	+	SAPIG_RS02565	SAPIG0513	HYPOTHETICAL PROTEIN	WP_000653712.1	-	Y	Y	K420R
534552 C T	-	SAPIG_RS14855	SAPIG0521	HYPOTHETICAL PROTEIN	WP_001807922.1	-	Y	Y	G55E
545025 C T	+	SAPIG_RS02665	SAPIG0532	NUDIX DOMAIN-CONTAINING PROTEIN	WP_000588520.1	-	Y	Y	P29L
551110 G A	+	SAPIG_RS02690	SAPIG0537	GLUTAMATE SYNTHASE LARGE SUBUNIT	WP_000551379.1	GLTB	Y	Y	G686E
551946 T C	+	SAPIG_RS02690	SAPIG0537	GLUTAMATE SYNTHASE LARGE SUBUNIT	WP_000551379.1	GLTB	Y	Y	S965P
573005 A G	+	SAPIG_RS02785	SAPIG0550	DNA POLYMERASE III SUBUNIT DELTA'	WP_000344326.1	-	Y	Y	E108G
583959 C A	+	SAPIG_RS02855	SAPIG0563	RIDA FAMILY PROTEIN	WP_000691771.1	-	Y	Y	A19E
582343 G A	+	-	SAPIG0561	4-(CYTIDINE 5'-DIPHOSPHO)-2-C-METHYL-D-ERYTHRITOL KINASE	CAQ48998.1	ISPE	Y	Y	R48Q
589279 A T	+	SAPIG_RS02895	SAPIG0569	TRANSCRIPTION-REPAIR COUPLING FACTOR	WP_000154249.1	MFD	Y	Y	N44Y
597370 A G	+	SAPIG_RS02925	SAPIG0575	TRNA LYSIDINE(34) SYNTHETASE TILS	WP_001176706.1	TILS	N	Y	Q217R
597996 A T	+	SAPIG_RS02925	SAPIG0575	TRNA LYSIDINE(34) SYNTHETASE TILS	WP_001176706.1	TILS	Y	Y	S426C
608348 T G	+	SAPIG_RS03015	SAPIG0591	TRNA-ALA	-	-	Y	Y	V7G
637197 T C	+	SAPIG_RS03140	SAPIG0609	RNA POLYMERASE SIGMA FACTOR	WP_000872866.1	-	Y	Y	C37R
640850 G A	+	SAPIG_RS03165	SAPIG0614	50S RIBOSOMAL PROTEIN L10	WP_001273085.1	-	Y	Y	E121K
665232 T C	-	SAPIG_RS03255	SAPIG0632	DEOXYNUCLEOSIDE KINASE	WP_001039517.1	-	N	Y	N63D
669122 A G	+	SAPIG_RS03275	SAPIG0636	MSCRAMM FAMILY ADHESIN SDRC	WP_001060512.1	-	N	Y	D378G
669497 AA TT	+	SAPIG_RS03275	SAPIG0636	MSCRAMM FAMILY ADHESIN SDRC	WP_001060512.1	-	Y	Y	K503I
669860 GTGTTAA ATGTGAC	+	SAPIG_RS03275	SAPIG0636	MSCRAMM FAMILY ADHESIN SDRC	WP_001060512.1	-	Y	Y	GVK624DVT
669910 G A	+	SAPIG_RS03275	SAPIG0636	MSCRAMM FAMILY ADHESIN SDRC	WP_001060512.1	-	Y	Y	E641K
670004 T G	+	SAPIG_RS03275	SAPIG0636	MSCRAMM FAMILY ADHESIN SDRC	WP_001060512.1	-	Y	Y	V672G
670080 CACACTTGAT TACAATAGAC	+	SAPIG_RS03275	SAPIG0636	MSCRAMM FAMILY ADHESIN SDRC	WP_001060512.1	-	Y	Y	FTLD697FTID
670110 A T	+	SAPIG_RS03275	SAPIG0636	MSCRAMM FAMILY ADHESIN SDRC	WP_001060512.1	-	Y	Y	E707D
670131 TTCAGACAGCGACTCAGAT CTCGGATAGTGATTCAGAC	+	SAPIG_RS03275	SAPIG0636	MSCRAMM FAMILY ADHESIN SDRC	WP_001060512.1	-	Y	D	DSDSDSD714DSDSDSD
670205 C T	+	SAPIG_RS03275	SAPIG0636	MSCRAMM FAMILY ADHESIN SDRC	WP_001060512.1	-	Y	Y	A739V
670335 GGC AGT	+	SAPIG_RS03275	SAPIG0636	MSCRAMM FAMILY ADHESIN SDRC	WP_001060512.1	-	Y	N	AA782AV
672969 G T	+	SAPIG_RS03280	SAPIG0637	MSCRAMM FAMILY ADHESIN SDRD	WP_000934501.1	SDRD	Y	Y	G741V
673836 GTGTTAA ATGTGAC	+	SAPIG_RS03280	SAPIG0637	MSCRAMM FAMILY ADHESIN SDRD	WP_000934501.1	SDRD	Y	Y	GVK1030DVT
673886 G A	+	SAPIG_RS03280	SAPIG0637	MSCRAMM FAMILY ADHESIN SDRD	WP_000934501.1	SDRD	Y	Y	E1047K
674056 CACACTTGAT TACAATAGAC	+	SAPIG_RS03280	SAPIG0637	MSCRAMM FAMILY ADHESIN SDRD	WP_000934501.1	SDRD	Y	Y	FTLD1103FTID
674086 G T	+	SAPIG_RS03280	SAPIG0637	MSCRAMM FAMILY ADHESIN SDRD	WP_000934501.1	SDRD	Y	Y	E1113D
674143 TTCAGACA TA	+	SAPIG_RS03280	SAPIG0637	MSCRAMM FAMILY ADHESIN SDRD	WP_000934501.1	SDRD	Y	D	S1133_D1134del
674251 CTCAGATTCAGATA CTCAGATA	+	SAPIG_RS03280	SAPIG0637	MSCRAMM FAMILY ADHESIN SDRD	WP_000934501.1	SDRD	Y	Y	S1171_D1172del
674467 TTCGGACTCAGACAGTGACT TT	+	SAPIG_RS03280	SAPIG0637	MSCRAMM FAMILY ADHESIN SDRD	WP_000934501.1	SDRD	Y	D	D1242_S1247del
674641 TAGCGATTCGGATTCAGATAGTGACTCAGATTCAGACA CAGTGATTCGGACTCAGACTCAGACA,TAGTGATTCAGATTCAGACAGCGACTCAGACTCAGATA	+	SAPIG_RS03280	SAPIG0637	MSCRAMM FAMILY ADHESIN SDRD	WP_000934501.1	SDRD	Y	Y	S1305_D1308del
674696 A G	+	SAPIG_RS03280	SAPIG0637	MSCRAMM FAMILY ADHESIN SDRD	WP_000934501.1	SDRD	Y	Y	T1317A
674709 T C	+	SAPIG_RS03280	SAPIG0637	MSCRAMM FAMILY ADHESIN SDRD	WP_000934501.1	SDRD	Y	Y	I1321T
674744 GAC CAA	+	SAPIG_RS03280	SAPIG0637	MSCRAMM FAMILY ADHESIN SDRD	WP_000934501.1	SDRD	Y	Y	D1333Q
674829 C T	+	SAPIG_RS03280	SAPIG0637	MSCRAMM FAMILY ADHESIN SDRD	WP_000934501.1	SDRD	Y	Y	A1361V
679097 C A	-	SAPIG_RS03295	SAPIG0640	GLYCOSYLTRANSFERASE	WP_001106107.1	-	N	Y	E17D
700895 A C	+	SAPIG_RS03415	SAPIG0664	MEVALONATE KINASE	WP_000197034.1	MVK	Y	Y	D198A
707981 T C	+	SAPIG_RS03455	SAPIG0671	DUF443 FAMILY PROTEIN	WP_000882171.1	-	N	Y	C110R
708018 TAAAATTG TAAATTG	+	SAPIG_RS03455	SAPIG0671	DUF443 FAMILY PROTEIN	WP_000882171.1	-	Y	N	K123fs
708216 T C	+	SAPIG_RS03455	SAPIG0671	DUF443 FAMILY PROTEIN	WP_000882171.1	-	N	Y	F188S
710043 A G	+	SAPIG_RS03470	SAPIG0674	DUF443 DOMAIN-CONTAINING PROTEIN	WP_078064771.1	-	Y	N	Y23C
710084 T A	+	SAPIG_RS03470	SAPIG0674	DUF443 DOMAIN-CONTAINING PROTEIN	WP_078064771.1	-	Y	N	F37I
710136 A T	+	SAPIG_RS03470	SAPIG0674	DUF443 DOMAIN-CONTAINING PROTEIN	WP_078064771.1	-	Y	N	N54I
710264 G T	+	SAPIG_RS03470	SAPIG0674	DUF443 DOMAIN-CONTAINING PROTEIN	WP_078064771.1	-	N	Y	E97*
710273 A G	+	SAPIG_RS03470	SAPIG0674	DUF443 DOMAIN-CONTAINING PROTEIN	WP_078064771.1	-	N	Y	I100V
710299 GTTTTTAG GTTTTAG	+	SAPIG_RS03470	SAPIG0674	DUF443 DOMAIN-CONTAINING PROTEIN	WP_078064771.1	-	N	Y	L110fs
710523 T C	+	SAPIG_RS03470	SAPIG0674	DUF443 DOMAIN-CONTAINING PROTEIN	WP_078064771.1	-	N	Y	L183P
710712 A G	+	SAPIG_RS03475	SAPIG0675	DUF443 FAMILY PROTEIN	WP_001837136.1	-	N	Y	N20D
711086 A C	+	SAPIG_RS03475	SAPIG0675	DUF443 FAMILY PROTEIN	WP_001837136.1	-	N	Y	K144N
711171 T C	+	SAPIG_RS03475	SAPIG0675	DUF443 FAMILY PROTEIN	WP_001837136.1	-	Y	Y	Ter173Qext*
713404 T A	+	SAPIG_RS03490	SAPIG0678	DUF443 DOMAIN-CONTAINING PROTEIN	WP_014936992.1	-	Y	N	L55*
714479 T A	+	SAPIG_RS03500	SAPIG0680	DUF443 DOMAIN-CONTAINING PROTEIN	WP_000923047.1	-	N	Y	C147*
724193 T A	+	SAPIG_RS03555	SAPIG0689	ENDONUCLEASE III DOMAIN-CONTAINING PROTEIN	WP_000901759.1	-	Y	N	F204I
727770 G T	+	SAPIG_RS03575	SAPIG0693	ALPHA/BETA HYDROLASE	WP_000362963.1	-	Y	Y	R159I
729163 G A	+	SAPIG_RS03585	SAPIG0695	HYPOTHETICAL PROTEIN	WP_001222139.1	-	Y	N	D89N
732619 T G	-	SAPIG_RS03600	SAPIG0698	DMT FAMILY TRANSPORTER	WP_021285860.1	-	Y	Y	I141L
739119 C T	+	SAPIG_RS03640	SAPIG0706	NA+/H+ ANTIPORTER MNH2 SUBUNIT E	WP_001071971.1	-	N	Y	A11V
739194 T A	+	SAPIG_RS03640	SAPIG0706	NA+/H+ ANTIPORTER MNH2 SUBUNIT E	WP_001071971.1	-	N	Y	L36*
742044 T A	+	SAPIG_RS03655	SAPIG0709	SODIUM:PROTON ANTIPORTER	WP_000402172.1	-	Y	N	H475Q
746979 T A	+	SAPIG_RS03675	SAPIG0713	METAL-DEPENDENT TRANSCRIPTIONAL REGULATOR	WP_000954654.1	-	N	Y	V202D
752910 T G	+	SAPIG_RS03705	SAPIG0719	GLYCOSYLTRANSFERASE FAMILY 2 PROTEIN	WP_001241202.1	-	Y	Y	M205R
755902 C T	+	SAPIG_RS03720	SAPIG0722	ABC TRANSPORTER ATP-BINDING PROTEIN	WP_000817954.1	-	N	Y	T162I
765093 CAAAAATC CAAAATC	+	SAPIG_RS03765	SAPIG0730	PTS-DEPENDENT DIHYDROXYACETONE KINASE PHOSPHOTRANSFERASE SUBUNIT DHAM	YP_499216.1	-	Y	Y	K4fs
769388 A T	+	SAPIG_RS03790	SAPIG0734	HYPOTHETICAL PROTEIN	WP_000198503.1	-	Y	N	I108F
769396 A C	+	SAPIG_RS03790	SAPIG0734	HYPOTHETICAL PROTEIN	WP_000198503.1	-	N	Y	E110D
770018 C A	-	SAPIG_RS03795	SAPIG0735	GNAT FAMILY N-ACETYLTRANSFERASE	WP_000940128.1	-	Y	Y	R64S
776962 G C	+	SAPIG_RS03825	SAPIG0741	DUF47 DOMAIN-CONTAINING PROTEIN	WP_000491755.1	-	Y	N	E198Q
781322 A T	+	SAPIG_RS03845	SAPIG0745	HELIX-TURN-HELIX TRANSCRIPTIONAL REGULATOR	WP_001129746.1	-	N	Y	E77D
781885 C T	+	SAPIG_RS03845	SAPIG0745	HELIX-TURN-HELIX TRANSCRIPTIONAL REGULATOR	WP_001129746.1	-	N	Y	P265L
781982 A C	+	SAPIG_RS03845	SAPIG0745	HELIX-TURN-HELIX TRANSCRIPTIONAL REGULATOR	WP_001129746.1	-	Y	N	E297D
782124 A T	+	SAPIG_RS03845	SAPIG0745	HELIX-TURN-HELIX TRANSCRIPTIONAL REGULATOR	WP_001129746.1	-	Y	N	I345F
782442 GTTTTTAAATC GTTTTAAATC	+	SAPIG_RS03845	SAPIG0745	HELIX-TURN-HELIX TRANSCRIPTIONAL REGULATOR	WP_001129746.1	-	Y	N	F452fs
784143 A T	+	SAPIG_RS03855	SAPIG0747	YEBC/PMPR FAMILY DNA-BINDING TRANSCRIPTIONAL REGULATOR	WP_000532971.1	-	Y	Y	E69D
789623 C T	-	SAPIG_RS03890	SAPIG0753	DUF1129 FAMILY PROTEIN	WP_000842865.1	-	Y	Y	V135I
790321 T C	+	SAPIG_RS03895	SAPIG0754	GNAT FAMILY N-ACETYLTRANSFERASE	WP_001259673.1	-	Y	Y	I15T
790332 GAAGG GAGG	+	SAPIG_RS03895	SAPIG0754	GNAT FAMILY N-ACETYLTRANSFERASE	WP_001259673.1	-	Y	Y	G20fs
790892 GGA GGACGATAAAAAAGA	+	SAPIG_RS03900	SAPIG0755	HYPOTHETICAL PROTEIN	WP_000733445.1	-	Y	Y	D75_D78dup
793179 A G	-	SAPIG_RS03920	SAPIG0759	YAII/YQXD FAMILY PROTEIN	WP_000148816.1	-	Y	Y	F16S
799417 G T	+	SAPIG_RS03950	SAPIG0765	GTP-BINDING PROTEIN	WP_000794411.1	-	N	Y	E46*
799696 C A	+	SAPIG_RS03950	SAPIG0765	GTP-BINDING PROTEIN	WP_000794411.1	-	Y	Y	H139N
801296 C T	+	SAPIG_RS03960	SAPIG0767	HYPOTHETICAL PROTEIN	WP_000180420.1	-	Y	Y	R15C
813835 A C	+	SAPIG_RS04025	SAPIG0778	N-ACETYLGLUCOSAMINE-6-PHOSPHATE DEACETYLASE	WP_001292250.1	NAGA	Y	Y	I116L
821278 T C	-	SAPIG_RS04060	SAPIG0785	DM13 DOMAIN-CONTAINING PROTEIN	WP_001093559.1	-	Y	Y	S61G
821837 T A	-	SAPIG_RS04065	SAPIG0786	HYPOTHETICAL PROTEIN	WP_000637685.1	-	N	Y	I163F
822485 T C	-	SAPIG_RS04070	SAPIG0787	7-CARBOXY-7-DEAZAGUANINE SYNTHASE QUEE	WP_001062967.1	QUEE	Y	Y	I217M
829447 T A	+	SAPIG_RS04115	SAPIG0796	POLYGLYCEROL-PHOSPHATE LIPOTEICHOIC ACID SYNTHASE LTAS	WP_000098285.1	LTAS	N	Y	M1K
836452 T G	+	SAPIG_RS04135	SAPIG0799	ABC TRANSPORTER ATP-BINDING PROTEIN	WP_000589251.1	-	Y	Y	I300S
845103 A T	-	SAPIG_RS04180	SAPIG0806	DMT FAMILY TRANSPORTER	WP_001068490.1	-	N	Y	D30E
851282 T C	+	SAPIG_RS04210	SAPIG0811	IRON CHELATE UPTAKE ABC TRANSPORTER FAMILY PERMEASE SUBUNIT	WP_001245567.1	-	N	Y	L135S
853339 G C	+	SAPIG_RS04220	SAPIG0813	SIDEROPHORE ABC TRANSPORTER SUBSTRATE-BINDING PROTEIN	WP_000754459.1	-	N	Y	D210H
856383 A T	+	SAPIG_RS04240	SAPIG0816	EMYY MOTIF LIPOPROTEIN	WP_000724887.1	-	N	Y	M103L
860002 C G	-	SAPIG_RS04255	SAPIG0819	PEPTIDASE T	WP_000795828.1	PEPT	Y	Y	G133A
862126 C T	-	SAPIG_RS04270	SAPIG0822	GGDEF DOMAIN-CONTAINING PROTEIN	WP_000460986.1	-	Y	Y	R276H
866133 T A	+	SAPIG_RS04285	SAPIG0825	DEGV FAMILY PROTEIN	WP_000686345.1	-	N	Y	L287*
867239 G A	+	SAPIG_RS04290	SAPIG0826	DEAD/DEAH BOX HELICASE	WP_014532468.1	-	Y	Y	V246I
868021 T G	+	SAPIG_RS04295	SAPIG0827	COMF FAMILY PROTEIN	WP_001057961.1	-	Y	Y	L148R
883130 A G	+	-	SAPIG0837	PROLIPOPROTEIN DIACYLGLYCERYL TRANSFERASE	CAQ49265.1		Y	N	Q239R
886612 A G	-	SAPIG_RS15715	SAPIG0841	HYPOTHETICAL PROTEIN	WP_014532469.1	-	Y	Y	V53A
886654 T C	-	SAPIG_RS15715	SAPIG0841	HYPOTHETICAL PROTEIN	WP_014532469.1	-	Y	Y	K39R
902837 A G	+	SAPIG_RS04445	SAPIG0855	PHOSPHOPYRUVATE HYDRATASE	WP_001121763.1	ENO	Y	Y	K264E
910212 A T	-	SAPIG_RS04480	SAPIG0862	DUF5067 DOMAIN-CONTAINING PROTEIN	WP_000757403.1	-	Y	Y	F171L
910649 T C	-	SAPIG_RS04480	SAPIG0862	DUF5067 DOMAIN-CONTAINING PROTEIN	WP_000757403.1	-	Y	N	K26E
912282 G A	+	SAPIG_RS04495	SAPIG0864	N-ACETYLTRANSFERASE	WP_001167164.1	-	Y	Y	G97E
914596 ATC ATTC	-	-	SAPIG0865	HYPOTHETICAL PROTEIN	CAQ49293.1	-	Y	Y	I52fs
914585 ATC ATTC	+	-	SAPIG0866	CLUMPING FACTOR A	CAQ49292.1	-	Y	Y	Q601fs
914596 ATC ATTC	+	-	SAPIG0866	CLUMPING FACTOR A	CAQ49292.1	-	Y	Y	R605fs
914769 T A	+	-	SAPIG0867	PXTG-MOTIF CELL WALL ANCHOR DOMAIN	CAQ49294.1	-	Y	Y	V1E
914851 TGACTCAGACTCAG TGACTCAGACTCAGACTCAG	+	-	SAPIG0867	PXTG-MOTIF CELL WALL ANCHOR DOMAIN	CAQ49294.1	-	Y	Y	S34_D35insDS
914950 A T	+	-	SAPIG0867	PXTG-MOTIF CELL WALL ANCHOR DOMAIN	CAQ49294.1	-	Y	Y	E61D
914956 A T	+	-	SAPIG0867	PXTG-MOTIF CELL WALL ANCHOR DOMAIN	CAQ49294.1	-	Y	Y	E63D
914986 A C	+	-	SAPIG0867	PXTG-MOTIF CELL WALL ANCHOR DOMAIN	CAQ49294.1	-	Y	Y	E73D
915016 A T	+	-	SAPIG0867	PXTG-MOTIF CELL WALL ANCHOR DOMAIN	CAQ49294.1	-	Y	N	E83D
915151 TGCCTCAGAC CGATTCGGAT	+	-	SAPIG0867	PXTG-MOTIF CELL WALL ANCHOR DOMAIN	CAQ49294.1	-	Y	N	SASD128SDSD
915151 TGCCTCAGAC TGACTCAGAC	+	-	SAPIG0867	PXTG-MOTIF CELL WALL ANCHOR DOMAIN	CAQ49294.1	-	Y	Y	A129D
915165 A C	+	-	SAPIG0867	PXTG-MOTIF CELL WALL ANCHOR DOMAIN	CAQ49294.1	-	Y	N	D133A
915166 TAGC GAGT	+	-	SAPIG0867	PXTG-MOTIF CELL WALL ANCHOR DOMAIN	CAQ49294.1	-	Y	N	DS133ES
915183 G A	+	-	SAPIG0867	PXTG-MOTIF CELL WALL ANCHOR DOMAIN	CAQ49294.1	-	Y	Y	G139D
915193 AGACTCAGAC CGATTCATCA	+	-	SAPIG0867	PXTG-MOTIF CELL WALL ANCHOR DOMAIN	CAQ49294.1	-	Y	N	SDSD142SDSS
915200 G T	+	-	SAPIG0867	PXTG-MOTIF CELL WALL ANCHOR DOMAIN	CAQ49294.1	-	N	Y	D145Y
915201 A C	+	-	SAPIG0867	PXTG-MOTIF CELL WALL ANCHOR DOMAIN	CAQ49294.1	-	N	Y	D145A
915202 C A	+	-	SAPIG0867	PXTG-MOTIF CELL WALL ANCHOR DOMAIN	CAQ49294.1	-	N	Y	D145E
915220 TAATGACTCA CAGTGCCTCT	+	-	SAPIG0867	PXTG-MOTIF CELL WALL ANCHOR DOMAIN	CAQ49294.1	-	Y	Y	DNDS151DSAS
915290 T G	+	-	SAPIG0867	PXTG-MOTIF CELL WALL ANCHOR DOMAIN	CAQ49294.1	-	Y	Y	S175A
915344 A G	+	-	SAPIG0867	PXTG-MOTIF CELL WALL ANCHOR DOMAIN	CAQ49294.1	-	Y	Y	T193A
915582 T A	+	-	SAPIG0867	PXTG-MOTIF CELL WALL ANCHOR DOMAIN	CAQ49294.1	-	N	Y	F272Y
916312 G T	+	SAPIG_RS04505	SAPIG0868	VON WILLEBRAND FACTOR BINDING PROTEIN VWB	WP_000791720.1	VWB	N	Y	R159M
916835 G C	+	SAPIG_RS04505	SAPIG0868	VON WILLEBRAND FACTOR BINDING PROTEIN VWB	WP_000791720.1	VWB	Y	Y	E333D
917101 C T	+	SAPIG_RS04505	SAPIG0868	VON WILLEBRAND FACTOR BINDING PROTEIN VWB	WP_000791720.1	VWB	Y	Y	S422F
917112 G A	+	SAPIG_RS04505	SAPIG0868	VON WILLEBRAND FACTOR BINDING PROTEIN VWB	WP_000791720.1	VWB	Y	Y	G426S
917301 C A	+	SAPIG_RS04505	SAPIG0868	VON WILLEBRAND FACTOR BINDING PROTEIN VWB	WP_000791720.1	VWB	N	Y	H489N
919186 A G	+	SAPIG_RS04515	SAPIG0870	HYPOTHETICAL PROTEIN	WP_000824489.1	-	Y	Y	I75M
920335 G A	+	SAPIG_RS04520	SAPIG0871	THERMONUCLEASE FAMILY PROTEIN	WP_001574556.1	-	Y	Y	R184H
921827 C A	-	SAPIG_RS04535	SAPIG0874	HYPOTHETICAL PROTEIN	WP_001004403.1	-	N	Y	E88*
922931 ATTTATAG ATTATAG	-	SAPIG_RS04545	SAPIG0876	HYPOTHETICAL PROTEIN	WP_000052076.1	-	Y	N	Ter63fs
923791 A G	+	SAPIG_RS04555	SAPIG0878	STERILE ALPHA MOTIF-LIKE DOMAIN-CONTAINING PROTEIN	WP_000145163.1	-	Y	Y	N14S
925922 G T	-	SAPIG_RS04575	SAPIG0881	GNAT FAMILY N-ACETYLTRANSFERASE	WP_000569881.1	-	Y	N	F135L
933964 A G	+	SAPIG_RS04635	SAPIG0893	ABC TRANSPORTER PERMEASE	WP_000520237.1	-	Y	Y	T41A
938882 C T	+	SAPIG_RS04660	SAPIG0898	FE-S CLUSTER ASSEMBLY PROTEIN SUFD	WP_000205572.1	SUFD	Y	Y	S77L
943718 A G	-	SAPIG_RS04685	SAPIG0902	HYPOTHETICAL PROTEIN	WP_000274033.1	-	Y	N	F83L
956293 C A	+	SAPIG_RS04760	SAPIG0916	PG:TEICHOIC ACID D-ALANYLTRANSFERASE DLTB	WP_000613541.1	DLTB	N	Y	S89*
970040 A G	-	SAPIG_RS04840	SAPIG0932	NA+/H+ ANTIPORTER MNH1 SUBUNIT D	WP_000573075.1	-	Y	Y	I357T
970806 T C	-	SAPIG_RS04840	SAPIG0932	NA+/H+ ANTIPORTER MNH1 SUBUNIT D	WP_000573075.1	-	N	Y	I102V
976960 G C	+	SAPIG_RS04875	SAPIG0939	NADH-DEPENDENT FLAVIN OXIDOREDUCTASE	WP_000838045.1	-	Y	Y	V123L
978542 A G	+	SAPIG_RS04880	SAPIG0940	ORNITHINE--OXO-ACID TRANSAMINASE	WP_000167324.1	ROCD	Y	Y	N172D
983669 A G	-	SAPIG_RS04905	SAPIG0943	ARGININOSUCCINATE LYASE	WP_000066044.1	ARGH	Y	Y	L14P
995828 C A	+	SAPIG_RS04940	SAPIG0950	HELICASE-EXONUCLEASE ADDAB SUBUNIT ADDA	WP_000154905.1	ADDA	Y	N	Q1196K
1027150 TTC TTCAAATTCAATTAAACAAATTGATATTAATGTAAAAACTAAATAAACACTTAAAATTATC	+	SAPIG_RS05090	SAPIG0977	MAP DOMAIN-CONTAINING PROTEIN	WP_000769697.1	-	Y	Y	T134fs
1030175 T A	-	SAPIG_RS05110	SAPIG0981	DUF3899 DOMAIN-CONTAINING PROTEIN	WP_000915159.1	-	Y	N	N108I
1030239 G T	-	SAPIG_RS05110	SAPIG0981	DUF3899 DOMAIN-CONTAINING PROTEIN	WP_000915159.1	-	Y	N	P87T
1030357 C A	-	SAPIG_RS05110	SAPIG0981	DUF3899 DOMAIN-CONTAINING PROTEIN	WP_000915159.1	-	N	Y	L47F
1030419 T C	-	SAPIG_RS05110	SAPIG0981	DUF3899 DOMAIN-CONTAINING PROTEIN	WP_000915159.1	-	Y	N	I27V
1030753 T C	+	SAPIG_RS05115	SAPIG0982	ABC TRANSPORTER PERMEASE	WP_000521531.1	-	Y	N	I5T
1036728 A T	+	SAPIG_RS05140	SAPIG0987	ABC TRANSPORTER PERMEASE	WP_001807927.1	-	N	Y	L40F
1037675 G T	+	SAPIG_RS05145	SAPIG0988	ABC TRANSPORTER PERMEASE	WP_000234063.1	-	N	Y	A48S
1038249 GGGT AGGC	+	SAPIG_RS05145	SAPIG0988	ABC TRANSPORTER PERMEASE	WP_000234063.1	-	Y	Y	GV239EA
1039672 T C	+	SAPIG_RS05155	SAPIG0990	ABC TRANSPORTER ATP-BINDING PROTEIN	WP_001064121.1	-	Y	N	L12S
1039677 A G	+	SAPIG_RS05155	SAPIG0990	ABC TRANSPORTER ATP-BINDING PROTEIN	WP_001064121.1	-	N	Y	K14E
1040112 C T	+	SAPIG_RS05155	SAPIG0990	ABC TRANSPORTER ATP-BINDING PROTEIN	WP_001064121.1	-	Y	Y	Q159*
1048582 T A	-	SAPIG_RS05190	SAPIG0997	PROTEASE ADAPTOR PROTEIN YJBH	WP_000896695.1	-	N	Y	K251*
1048811 G T	-	SAPIG_RS05190	SAPIG0997	PROTEASE ADAPTOR PROTEIN YJBH	WP_000896695.1	-	Y	Y	D174E
1056188 T A	+	SAPIG_RS05230	SAPIG1005	MONOVALENT CATION:PROTON ANTIPORTER FAMILY PROTEIN	WP_000395150.1	-	Y	Y	D498E
1056535 T C	+	SAPIG_RS05230	SAPIG1005	MONOVALENT CATION:PROTON ANTIPORTER FAMILY PROTEIN	WP_000395150.1	-	Y	N	F614S
1056942 A C	+	SAPIG_RS05235	SAPIG1006	ENOYL-ACP REDUCTASE FABI	WP_000933200.1	FABI	Y	Y	E42D
1056984 TCAACCAGAAGCGTAC CCAAGAAGAGCCAAAA	+	SAPIG_RS05235	SAPIG1006	ENOYL-ACP REDUCTASE FABI	WP_000933200.1	FABI	Y	Y	NQPEAY56NQEEPK
1057022 GC AA	+	SAPIG_RS05235	SAPIG1006	ENOYL-ACP REDUCTASE FABI	WP_000933200.1	FABI	Y	Y	S69K
1057032 GGTTATT TGTAGTA	+	SAPIG_RS05235	SAPIG1006	ENOYL-ACP REDUCTASE FABI	WP_000933200.1	FABI	Y	Y	EVI72DVVa
1057049 AGC CTA	+	SAPIG_RS05235	SAPIG1006	ENOYL-ACP REDUCTASE FABI	WP_000933200.1	FABI	Y	Y	EQ78AK
1057059 TA CG	+	SAPIG_RS05235	SAPIG1006	ENOYL-ACP REDUCTASE FABI	WP_000933200.1	FABI	Y	Y	GK81GE
1057065 TGTT AGTA	+	SAPIG_RS05235	SAPIG1006	ENOYL-ACP REDUCTASE FABI	WP_000933200.1	FABI	Y	Y	DV83EV
1057113 G T	+	SAPIG_RS05235	SAPIG1006	ENOYL-ACP REDUCTASE FABI	WP_000933200.1	FABI	Y	Y	M99I
1057212 TAAAAAAT GAAGAAAA	+	SAPIG_RS05235	SAPIG1006	ENOYL-ACP REDUCTASE FABI	WP_000933200.1	FABI	Y	Y	AKKL132AKKI
1057228 GAA AAC	+	SAPIG_RS05235	SAPIG1006	ENOYL-ACP REDUCTASE FABI	WP_000933200.1	FABI	Y	Y	E138N
1057341 ATTAGAC TTATGAT	+	SAPIG_RS05235	SAPIG1006	ENOYL-ACP REDUCTASE FABI	WP_000933200.1	FABI	Y	Y	ALD175AYD
1057427 TCAAT GCAAC	+	SAPIG_RS05235	SAPIG1006	ENOYL-ACP REDUCTASE FABI	WP_000933200.1	FABI	Y	Y	FN204CN
1057469 AACGT GACGA	+	SAPIG_RS05235	SAPIG1006	ENOYL-ACP REDUCTASE FABI	WP_000933200.1	FABI	Y	Y	KR218RR
1057487 T A	+	SAPIG_RS05235	SAPIG1006	ENOYL-ACP REDUCTASE FABI	WP_000933200.1	FABI	Y	Y	V224E
1057524 CTTA TTTC	+	SAPIG_RS05235	SAPIG1006	ENOYL-ACP REDUCTASE FABI	WP_000933200.1	FABI	Y	Y	DL236DF
1058289 T A	-	SAPIG_RS05240	SAPIG1007	AI-2E FAMILY TRANSPORTER	WP_000933105.1	-	Y	N	E194V
1069971 A G	+	SAPIG_RS05290	SAPIG1018	SERINE PROTEASE	WP_014937014.1	-	Y	Y	D26G
1075224 A G	+	SAPIG_RS05300	SAPIG1020	BIFUNCTIONAL METALLOPHOSPHATASE/5'-NUCLEOTIDASE	WP_000414168.1	-	N	Y	R503G
1076209 G T	-	-	SAPIG1023	COMPETENCE TRANSCRIPTION FACTOR COMK	CAQ49448.1	COMK	Y	Y	H27N
1078520 T C	+	SAPIG_RS05335	SAPIG1027	CPBP FAMILY INTRAMEMBRANE METALLOPROTEASE	WP_001033867.1	-	Y	N	C117R
1080456 A G	+	SAPIG_RS05350	SAPIG1029	BACTERIOCIN-ASSOCIATED INTEGRAL MEMBRANE FAMILY PROTEIN	WP_000870811.1	-	Y	N	K115E
1081438 T C	+	SAPIG_RS05350	SAPIG1029	BACTERIOCIN-ASSOCIATED INTEGRAL MEMBRANE FAMILY PROTEIN	WP_000870811.1	-	Y	N	V442A
1082064 A G	+	SAPIG_RS05350	SAPIG1029	BACTERIOCIN-ASSOCIATED INTEGRAL MEMBRANE FAMILY PROTEIN	WP_000870811.1	-	N	Y	I651V
1082065 T A	+	SAPIG_RS05350	SAPIG1029	BACTERIOCIN-ASSOCIATED INTEGRAL MEMBRANE FAMILY PROTEIN	WP_000870811.1	-	N	Y	I651N
1082451 T A	+	SAPIG_RS05360	SAPIG1031	ABC TRANSPORTER ATP-BINDING PROTEIN	WP_000571192.1	-	N	Y	N18K
1088498 G A	+	SAPIG_RS05400	SAPIG1040	ISOCHORISMATE SYNTHASE MENF	WP_000190616.1	-	Y	Y	G138D
1088596 A T	+	SAPIG_RS05400	SAPIG1040	ISOCHORISMATE SYNTHASE MENF	WP_000190616.1	-	Y	N	I171F
1088711 A G	+	SAPIG_RS05400	SAPIG1040	ISOCHORISMATE SYNTHASE MENF	WP_000190616.1	-	Y	N	K209R
1097565 T C	-	SAPIG_RS05445	SAPIG1048	ACYLTRANSFERASE FAMILY PROTEIN	WP_000202434.1	-	N	Y	T261A
1097745 TAAAAAATAAAATAAACG TAAAAATAAAATAAACG	-	SAPIG_RS05445	SAPIG1048	ACYLTRANSFERASE FAMILY PROTEIN	WP_000202434.1	-	N	Y	F200fs
1098036 C A	-	SAPIG_RS05445	SAPIG1048	ACYLTRANSFERASE FAMILY PROTEIN	WP_000202434.1	-	N	Y	D104Y
1098302 C A	-	SAPIG_RS05445	SAPIG1048	ACYLTRANSFERASE FAMILY PROTEIN	WP_000202434.1	-	N	Y	R15I
1106310 A T	+	SAPIG_RS05480	SAPIG1054	TEICHOIC ACID D-ALA ESTERASE FMTA	WP_000671254.1	FMTA	N	Y	N149I
1106990 A G	+	SAPIG_RS05480	SAPIG1054	TEICHOIC ACID D-ALA ESTERASE FMTA	WP_000671254.1	FMTA	Y	N	K376E
1111649 C A	+	-	SAPIG1059	HYPOTHETICAL PROTEIN	CAQ49484.1	-	N	Y	S11Y
1129227 A G	+	SAPIG_RS05600	SAPIG1077	HYPOTHETICAL PROTEIN	WP_000009073.1	-	N	Y	M1V
1129693 T A	+	SAPIG_RS05600	SAPIG1077	HYPOTHETICAL PROTEIN	WP_000009073.1	-	Y	N	V156D
1129938 T A	+	SAPIG_RS05600	SAPIG1077	HYPOTHETICAL PROTEIN	WP_000009073.1	-	Y	Y	C238S
1130272 G A	+	SAPIG_RS05600	SAPIG1077	HYPOTHETICAL PROTEIN	WP_000009073.1	-	N	Y	W349*
1130420 G A	+	SAPIG_RS05600	SAPIG1077	HYPOTHETICAL PROTEIN	WP_000009073.1	-	Y	N	M398I
1137893 G C	+	SAPIG_RS05635	SAPIG1084	CYTOCHROME D UBIQUINOL OXIDASE SUBUNIT II	WP_000638448.1	-	N	Y	K337N
1142894 A G	+	SAPIG_RS05665	SAPIG1089	YKYA FAMILY PROTEIN	WP_000668339.1	-	Y	N	N179S
1150350 A T	+	SAPIG_RS05705	SAPIG1097	ABC TRANSPORTER PERMEASE	WP_001246555.1	-	Y	N	I28F
1150639 A T	+	SAPIG_RS05705	SAPIG1097	ABC TRANSPORTER PERMEASE	WP_001246555.1	-	N	Y	H124L
1150953 G A	+	SAPIG_RS05705	SAPIG1097	ABC TRANSPORTER PERMEASE	WP_001246555.1	-	N	Y	E229K
1153239 A G	+	SAPIG_RS05720	SAPIG1100	DUF4064 DOMAIN-CONTAINING PROTEIN	WP_000145491.1	-	Y	Y	D71G
1161777 A G	+	SAPIG_RS05770	SAPIG1110	CELL DIVISION PROTEIN FTSW	WP_000787940.1	-	N	Y	M1V
1172978 A T	+	SAPIG_RS05815	SAPIG1118	YLBG FAMILY PROTEIN	WP_001049150.1	-	Y	N	R6*
1173270 AATTATAT AATTATAATAT	-	SAPIG_RS05820	SAPIG1119	HYPOTHETICAL PROTEIN	WP_000814564.1	-	N	Y	L110_Y111insY
1173273 TATAT TATAATAT	-	SAPIG_RS05820	SAPIG1119	HYPOTHETICAL PROTEIN	WP_000814564.1	-	Y	N	L110_Y111insY
1178621 GCTTTAACTTC GCTTTAACTTCTTTAACTTC	-	SAPIG_RS05855	SAPIG1125	HEME UPTAKE PROTEIN ISDB	WP_001041569.1	ISDB	Y	Y	K94_E95insEVK
1178844 C A	-	SAPIG_RS05855	SAPIG1125	HEME UPTAKE PROTEIN ISDB	WP_001041569.1	ISDB	Y	Y	V24L
1183008 TAAGG TAGG	+	SAPIG_RS05875	SAPIG1129	HEME ABC TRANSPORTER SUBSTRATE-BINDING PROTEIN ISDE	WP_001220199.1	ISDE	N	Y	K245fs
1183042 A C	+	SAPIG_RS05880	SAPIG1130	HEMIN ABC TRANSPORTER PERMEASE PROTEIN ISDF	WP_001807812.1	-	N	Y	K4Q
1184415 T C	+	SAPIG_RS05885	SAPIG1131	CLASS B SORTASE	WP_001242417.1	SRTB	N	Y	L118S
1184460 G A	+	SAPIG_RS05885	SAPIG1131	CLASS B SORTASE	WP_001242417.1	SRTB	N	Y	G133D
1188363 C T	+	SAPIG_RS05910	SAPIG1135	PHENYLALANINE--TRNA LIGASE SUBUNIT BETA	WP_000908987.1	PHET	Y	Y	A221V
1192343 G A	+	SAPIG_RS05925	SAPIG1138	CVPA FAMILY PROTEIN	CAQ49563.1	CVPA	N	Y	V100I
1206452 G A	-	SAPIG_RS06000	SAPIG1151	FORMYL PEPTIDE RECEPTOR-LIKE 1 INHIBITORY PROTEIN	WP_000739580.1	-	Y	Y	A40V
1207339 CTTTATG CTTATG	+	SAPIG_RS06005	SAPIG1153	HYPOTHETICAL PROTEIN	WP_000584395.1	-	N	Y	F33fs
1207463 T A	+	SAPIG_RS06005	SAPIG1153	HYPOTHETICAL PROTEIN	WP_000584395.1	-	Y	N	L74M
1210123 G A	-	SAPIG_RS06030	SAPIG1157	HYPOTHETICAL PROTEIN	WP_000231333.1	-	N	Y	S54F
1214121 T G	-	SAPIG_RS06055	SAPIG1161	SUPERANTIGEN-LIKE PROTEIN SSL13	WP_000794662.1	-	Y	Y	T209P
1221207 T A	-	SAPIG_RS06085	SAPIG1167	TDT FAMILY TRANSPORTER	WP_001239296.1	-	Y	N	N96Y
1223724 A G	+	SAPIG_RS06110	SAPIG1172	NONCANONICAL PYRIMIDINE NUCLEOTIDASE%2C YJJG FAMILY	WP_001825450.1	-	Y	N	K144E
1234928 C T	+	SAPIG_RS06160	SAPIG1182	CELL DIVISION PROTEIN FTSA	WP_000391032.1	FTSA	Y	Y	R130C
1238283 TAAATTT TAATTT	+	-	SAPIG1185	HYPOTHETICAL PROTEIN	CAQ49609.1	-	Y	Y	K22fs
1266030 TAAAAAAATAAGG TAAAAAAAATAAGG	+	-	SAPIG1211	LIPOPROTEIN, PUTATIVE	CAQ49635.1	-	Y	Y	I58fs
1284845 T C	+	SAPIG_RS06390	SAPIG1230	3-OXOACYL-[ACYL-CARRIER-PROTEIN] REDUCTASE	WP_000167267.1	FABG	Y	Y	L147P
1285386 TGCA AGA	-	-	SAPIG1231	HYPOTHETICAL PROTEIN	CAQ49655.1	-	N	Y	M1delins*
1291448 A T	+	SAPIG_RS06415	SAPIG1235	SIGNAL RECOGNITION PARTICLE-DOCKING PROTEIN FTSY	WP_000007685.1	FTSY	Y	Y	N383Y
1296144 C A	-	SAPIG_RS06455	SAPIG1242	LIPOTEICHOIC ACID-SPECIFIC GLYCOSYLTRANSFERASE YFHO	WP_000915234.1	-	Y	N	G854C
1298613 G A	-	SAPIG_RS06455	SAPIG1242	LIPOTEICHOIC ACID-SPECIFIC GLYCOSYLTRANSFERASE YFHO	WP_000915234.1	-	N	Y	H31Y
1303213 G T	+	SAPIG_RS06480	SAPIG1247	YSIRK-TYPE SIGNAL PEPTIDE-CONTAINING PROTEIN	WP_001041675.1	-	N	Y	V15F
1303312 G T	+	SAPIG_RS06480	SAPIG1247	YSIRK-TYPE SIGNAL PEPTIDE-CONTAINING PROTEIN	WP_001041675.1	-	N	Y	E48*
1304626 A G	+	-	SAPIG1250	AMINOACYLTRANSFERASE FEMA	CAQ49674.1	-	Y	N	K68R
1305007 A G	+	SAPIG_RS06490	SAPIG1251	DNA-PROTECTING PROTEIN DPRA	WP_000620182.1	DPRA	N	Y	I61M
1313506 T G	+	SAPIG_RS06520	SAPIG1257	GTP-SENSING PLEIOTROPIC TRANSCRIPTIONAL REGULATOR CODY	WP_000055337.1	CODY	N	Y	L250*
1329879 A G	+	SAPIG_RS06600	SAPIG1271	TRANSLATION INITIATION FACTOR IF-2	WP_000043635.1	INFB	Y	Y	I148V
1333274 G A	+	SAPIG_RS06610	SAPIG1273	TRNA PSEUDOURIDINE(55) SYNTHASE TRUB	WP_000282292.1	TRUB	N	Y	D272N
1342839 A G	+	SAPIG_RS06645	SAPIG1280	INSULINASE FAMILY PROTEIN	WP_000089950.1	-	N	Y	I115V
1347135 A T	+	SAPIG_RS06670	SAPIG1285	CDP-DIACYLGLYCEROL--GLYCEROL-3-PHOSPHATE 3-PHOSPHATIDYLTRANSFERASE	WP_001025093.1	PGSA	N	Y	I3F
1355795 G C	+	SAPIG_RS06705	SAPIG1292	2-OXOACID:FERREDOXIN OXIDOREDUCTASE SUBUNIT BETA	WP_000190138.1	-	Y	Y	A70P
1356913 C A	+	SAPIG_RS06710	SAPIG1293	IS30-LIKE ELEMENT ISSAU1 FAMILY TRANSPOSASE	WP_000121210.1	-	Y	Y	P93Q
1357410 GAAAATAC GAAATAC,GAAAGTAC	+	SAPIG_RS06710	SAPIG1293	IS30-LIKE ELEMENT ISSAU1 FAMILY TRANSPOSASE	WP_000121210.1	-	N	Y	N260fs
1365499 A T	+	SAPIG_RS06745	SAPIG1300	GLYCEROL-3-PHOSPHATE RESPONSIVE ANTITERMINATOR	WP_001072706.1	-	N	Y	D22V
1371432 T G	+	SAPIG_RS06765	SAPIG1304	ALPHA/BETA HYDROLASE	WP_000136940.1	-	Y	Y	I189S
1374747 C T	+	SAPIG_RS06785	SAPIG1308	GTPASE HFLX	WP_000068615.1	HFLX	N	Y	S319F
1378862 C A	+	SAPIG_RS06805	SAPIG1312	HYPOTHETICAL PROTEIN	WP_001807853.1	-	N	Y	T29N
1382370 T G	+	SAPIG_RS06830	SAPIG1315	HYPOTHETICAL PROTEIN	WP_000477490.1	-	Y	Y	S26A
1382690 G T	+	SAPIG_RS06830	SAPIG1315	HYPOTHETICAL PROTEIN	WP_000477490.1	-	N	Y	E132D
1383269 ATTAC ATAC	-	SAPIG_RS06840	SAPIG1316	ATP-BINDING PROTEIN	WP_000974166.1	-	Y	N	N153fs
1383358 A G	-	SAPIG_RS06840	SAPIG1316	ATP-BINDING PROTEIN	WP_000974166.1	-	Y	N	Y124H
1383706 C T	-	SAPIG_RS06840	SAPIG1316	ATP-BINDING PROTEIN	WP_000974166.1	-	Y	N	E8K
1383878 ATTATATTG ATATATTG	-	SAPIG_RS15770	SAPIG1317	HYPOTHETICAL PROTEIN	WP_001215406.1	-	N	Y	N29fs
1385015 G T	+	SAPIG_RS15090	SAPIG1320	MINOR CAPSID PROTEIN	WP_001836893.1	-	Y	Y	D62Y
1385520 T A	+	SAPIG_RS15090	SAPIG1320	MINOR CAPSID PROTEIN	WP_001836893.1	-	N	Y	I230K
1385612 A T	+	-	SAPIG1321	CONSERVED HYPOTHETICAL PROTEIN	CAQ49745.1	-	Y	N	K24M
1385650 A G	+	-	SAPIG1321	CONSERVED HYPOTHETICAL PROTEIN	CAQ49745.1	-	Y	N	K37E
1387878 G A	+	SAPIG_RS06880	SAPIG1324	CARDIOLIPIN SYNTHASE	WP_001160817.1	CLS	Y	Y	R39H
1388212 A T	+	SAPIG_RS06880	SAPIG1324	CARDIOLIPIN SYNTHASE	WP_001160817.1	CLS	Y	N	K150N
1389168 A T	+	SAPIG_RS06880	SAPIG1324	CARDIOLIPIN SYNTHASE	WP_001160817.1	CLS	N	Y	E469V
1390440 G T	+	SAPIG_RS06890	SAPIG1326	THERMONUCLEASE FAMILY PROTEIN	WP_000841351.1	-	Y	N	A163S
1398987 C A	-	SAPIG_RS06940	SAPIG1335	AMINO ACID PERMEASE	WP_000389947.1	-	Y	N	D479Y
1407599 C T	+	SAPIG_RS06990	SAPIG1344	TRANSKETOLASE	WP_000481439.1	TKT	Y	Y	T150I
1412629 A T	+	SAPIG_RS07015	SAPIG1348	SMC FAMILY ATPASE	WP_000803173.1	-	N	Y	K359I
1412879 C G	+	SAPIG_RS07015	SAPIG1348	SMC FAMILY ATPASE	WP_000803173.1	-	Y	N	N442K
1412881 T A	+	SAPIG_RS07015	SAPIG1348	SMC FAMILY ATPASE	WP_000803173.1	-	N	Y	I443K
1413028 A G	+	SAPIG_RS07015	SAPIG1348	SMC FAMILY ATPASE	WP_000803173.1	-	N	Y	D492G
1413588 G T	+	SAPIG_RS07015	SAPIG1348	SMC FAMILY ATPASE	WP_000803173.1	-	N	Y	E679*
1417923 T C	+	SAPIG_RS07035	SAPIG1352	ACONITATE HYDRATASE ACNA	WP_000729727.1	ACNA	Y	Y	L37S
1425091 T C	+	SAPIG_RS07060	SAPIG1357	DNA TOPOISOMERASE IV SUBUNIT A	WP_001289548.1	PARC	Y	Y	F80S
1430308 C A	+	SAPIG_RS07075	SAPIG1359	TRANSCRIPTION ANTITERMINATOR	WP_000505019.1	-	N	Y	Q282K
1430849 A G	+	SAPIG_RS07085	SAPIG1360	AI-2E FAMILY TRANSPORTER	WP_001004752.1	-	Y	N	K114E
1438596 CTA CA	-	SAPIG_RS07115	SAPIG1366	PREPHENATE DEHYDROGENASE	YP_499891.1	-	Y	Y	V270fs
1438719 C T	-	SAPIG_RS07115	SAPIG1366	PREPHENATE DEHYDROGENASE	YP_499891.1	-	Y	Y	A229T
1441758 G T	+	SAPIG_RS07125	SAPIG1368	ANTHRANILATE SYNTHASE COMPONENT I	WP_000382431.1	-	Y	Y	V223L
1445215 T G	+	SAPIG_RS07145	SAPIG1372	PHOSPHORIBOSYLANTHRANILATE ISOMERASE	WP_000768180.1	TRPF	Y	Y	F124V
1455945 T C	-	SAPIG_RS07205	SAPIG1383	HYPOTHETICAL PROTEIN	WP_000171798.1	-	Y	Y	Y101C
1456100 A C	-	SAPIG_RS07205	SAPIG1383	HYPOTHETICAL PROTEIN	WP_000171798.1	-	Y	N	I49M
1458765 T A	+	SAPIG_RS15110	SAPIG1385	TRANSPOSASE	WP_000277741.1	-	Y	Y	I4N
1458796 A G	+	SAPIG_RS15110	SAPIG1385	TRANSPOSASE	WP_000277741.1	-	Y	Y	I14M
1458805 TGTTAGAATTCCTCA	+	SAPIG_RS15110	SAPIG1385	TRANSPOSASE	WP_000277741.1	-	Y	Y	SVRIPQ17SVLIPT
1458832 GCGAT ACGAC	+	SAPIG_RS15110	SAPIG1385	TRANSPOSASE	WP_000277741.1	-	Y	Y	SRY26SRH
1458847 A T	+	SAPIG_RS15110	SAPIG1385	TRANSPOSASE	WP_000277741.1	-	Y	Y	E31D
1458859 GATACCTGAAAGC AATTCATGACAAT	+	SAPIG_RS15110	SAPIG1385	TRANSPOSASE	WP_000277741.1	-	Y	Y	TIPES35TIHDN
1458935 ATTATCT GTGATTC	+	SAPIG_RS15110	SAPIG1385	TRANSPOSASE	WP_000277741.1	-	Y	Y	IIL61VIL
1458978 G A	+	SAPIG_RS15110	SAPIG1385	TRANSPOSASE	WP_000277741.1	-	Y	Y	R75K
1458985 GAAATTACTTC AAAAATGCTTA	+	SAPIG_RS15110	SAPIG1385	TRANSPOSASE	WP_000277741.1	-	Y	N	EKLLH77EKMLN
1459019 TTAGCT CTATCA	+	SAPIG_RS15110	SAPIG1385	TRANSPOSASE	WP_000277741.1	-	Y	Y	LA89LS
1459035 C A	+	SAPIG_RS15110	SAPIG1385	TRANSPOSASE	WP_000277741.1	-	Y	Y	T94K
1459466 G A	+	SAPIG_RS15110	SAPIG1385	TRANSPOSASE	WP_000277741.1	-	Y	Y	A238T
1459532 G A	+	SAPIG_RS15110	SAPIG1385	TRANSPOSASE	WP_000277741.1	-	Y	Y	D260N
1459538 T C	+	SAPIG_RS15110	SAPIG1385	TRANSPOSASE	WP_000277741.1	-	Y	Y	Y262H
1459560 A G	+	SAPIG_RS15110	SAPIG1385	TRANSPOSASE	WP_000277741.1	-	Y	Y	Q269R
1463267 CTTTCA CTTCA	-	SAPIG_RS07245	SAPIG1390	PHOSPHATE ABC TRANSPORTER SUBSTRATE-BINDING PROTEIN PSTS	WP_000759236.1	-	Y	Y	R325fs
1464955 C A	+	SAPIG_RS15115	SAPIG1391	TRANSPOSASE	WP_000277741.1	-	Y	Y	Q77K
1464964 TTA ATC	+	SAPIG_RS15115	SAPIG1391	TRANSPOSASE	WP_000277741.1	-	Y	Y	L80I
1464976 G A	+	SAPIG_RS15115	SAPIG1391	TRANSPOSASE	WP_000277741.1	-	Y	Y	D84N
1464982 T C	+	SAPIG_RS15115	SAPIG1391	TRANSPOSASE	WP_000277741.1	-	Y	Y	Y86H
1465222 A T	-	SAPIG_RS07255	SAPIG1392	RNA-BINDING VIRULENCE REGULATORY PROTEIN CVFB	WP_001162352.1	CVFB	N	Y	N280K
1467262 A G	+	SAPIG_RS07260	SAPIG1393	ATP-BINDING CASSETTE DOMAIN-CONTAINING PROTEIN	WP_000942301.1	-	Y	Y	D352G
1475270 C A	+	SAPIG_RS07295	SAPIG1400	ALANINE RACEMASE	WP_000127603.1	-	Y	Y	A231D
1480478 C A	+	SAPIG_RS07340	SAPIG1408	TOXIC ANION RESISTANCE PROTEIN	WP_000138407.1	-	Y	Y	P109Q
1482300 G C	-	SAPIG_RS07345	SAPIG1409	BRANCHED-CHAIN AMINO ACID TRANSPORT SYSTEM II CARRIER PROTEIN	WP_001039277.1	BRNQ	Y	N	P136R
1482354 A T	-	SAPIG_RS07345	SAPIG1409	BRANCHED-CHAIN AMINO ACID TRANSPORT SYSTEM II CARRIER PROTEIN	WP_001039277.1	BRNQ	N	Y	L118*
1483892 C A	-	SAPIG_RS07350	SAPIG1410	NITRIC OXIDE REDUCTASE ACTIVATION PROTEIN NORD	WP_001283651.1	-	Y	Y	A309S
1506267 G T	+	SAPIG_RS07480	SAPIG1432	QUEUOSINE PRECURSOR TRANSPORTER	WP_000282166.1	-	Y	Y	V125L
1509277 C T	-	SAPIG_RS07490	SAPIG1434	HYPEROSMOLARITY RESISTANCE PROTEIN EBH	WP_001109385.1	EBH	Y	Y	D9885N
1509569 ATGC TTGT	-	SAPIG_RS07490	SAPIG1434	HYPEROSMOLARITY RESISTANCE PROTEIN EBH	WP_001109385.1	EBH	Y	Y	EH9786EQ
1512313 C T	-	SAPIG_RS07490	SAPIG1434	HYPEROSMOLARITY RESISTANCE PROTEIN EBH	WP_001109385.1	EBH	Y	Y	A8873T
1515900 T A	-	SAPIG_RS07490	SAPIG1434	HYPEROSMOLARITY RESISTANCE PROTEIN EBH	WP_001109385.1	EBH	Y	Y	N7677I
1518366 T G	-	SAPIG_RS07490	SAPIG1434	HYPEROSMOLARITY RESISTANCE PROTEIN EBH	WP_001109385.1	EBH	Y	Y	E6855A
1521567 G A	-	SAPIG_RS07490	SAPIG1434	HYPEROSMOLARITY RESISTANCE PROTEIN EBH	WP_001109385.1	EBH	Y	Y	A5788V
1524032 T C	-	SAPIG_RS07490	SAPIG1434	HYPEROSMOLARITY RESISTANCE PROTEIN EBH	WP_001109385.1	EBH	Y	Y	I4966M
1524850 T C	-	SAPIG_RS07490	SAPIG1434	HYPEROSMOLARITY RESISTANCE PROTEIN EBH	WP_001109385.1	EBH	Y	Y	T4694A
1527418 C T	-	SAPIG_RS07490	SAPIG1434	HYPEROSMOLARITY RESISTANCE PROTEIN EBH	WP_001109385.1	EBH	Y	Y	E3838K
1530335 C A	-	SAPIG_RS07490	SAPIG1434	HYPEROSMOLARITY RESISTANCE PROTEIN EBH	WP_001109385.1	EBH	Y	Y	L2865F
1532677 C T	-	SAPIG_RS07490	SAPIG1434	HYPEROSMOLARITY RESISTANCE PROTEIN EBH	WP_001109385.1	EBH	Y	Y	V2085I
1537636 T G	-	SAPIG_RS07490	SAPIG1434	HYPEROSMOLARITY RESISTANCE PROTEIN EBH	WP_001109385.1	EBH	Y	Y	N432H
1542819 T A	-	-	SAPIG1437	THREONINE DEHYDRATASE	CAQ49861.1	ILVA	Y	Y	K151N
1543385 A T	-	SAPIG_RS07510	SAPIG1438	ALANINE DEHYDROGENASE	WP_000959433.1	ALD	N	Y	I367K
1550937 T A	+	SAPIG_RS07525	SAPIG1441	PEPSY DOMAIN-CONTAINING PROTEIN	WP_000799000.1	-	Y	Y	L446Q
1551654 T C	-	SAPIG_RS07535	SAPIG1443	CLASS I SAM-DEPENDENT RNA METHYLTRANSFERASE	WP_000487157.1	-	N	Y	K353E
1551957 T C	-	SAPIG_RS07535	SAPIG1443	CLASS I SAM-DEPENDENT RNA METHYLTRANSFERASE	WP_000487157.1	-	Y	Y	K252E
1554104 G A	-	SAPIG_RS07545	SAPIG1446	DUF1273 DOMAIN-CONTAINING PROTEIN	WP_000241308.1	-	Y	Y	A60V
1562924 T A	-	SAPIG_RS07590	SAPIG1455	ATP-DEPENDENT DNA HELICASE DING	WP_000525056.1	-	Y	N	K628*
1567677 G T	-	SAPIG_RS07605	SAPIG1458	N-ACETYL-ALPHA-D-GLUCOSAMINYL L-MALATE SYNTHASE BSHA	WP_000690021.1	BSHA	Y	Y	Q144K
1570566 T C	-	SAPIG_RS07625	SAPIG1462	YPIB FAMILY PROTEIN	WP_000005219.1	-	Y	Y	N124S
1578571 T C	-	SAPIG_RS07665	SAPIG1469	DEMETHYLMENAQUINONE METHYLTRANSFERASE	WP_000774681.1	-	Y	Y	E72G
1578922 A T	-	SAPIG_RS07670	SAPIG1470	HEPTAPRENYL DIPHOSPHATE SYNTHASE COMPONENT 1	WP_000450555.1	-	Y	N	S147T
1580686 C T	-	SAPIG_RS07685	SAPIG1472	NAD(P)H-DEPENDENT GLYCEROL-3-PHOSPHATE DEHYDROGENASE	WP_000161737.1	-	Y	Y	V183I
1586681 T A	-	SAPIG_RS07725	SAPIG1478	YPDA FAMILY PUTATIVE BACILLITHIOL DISULFIDE REDUCTASE	WP_001174257.1	YPDA	Y	Y	N265Y
1589490 A T	-	SAPIG_RS07740	SAPIG1481	ATP-DEPENDENT DNA HELICASE RECQ	WP_000902104.1	-	Y	N	L458H
1591175 T C	-	SAPIG_RS07745	SAPIG1482	HELIX-TURN-HELIX DOMAIN-CONTAINING PROTEIN	WP_001163801.1	-	Y	N	I211V
1593685 A G	-	SAPIG_RS07760	SAPIG1485	DUF1672 DOMAIN-CONTAINING PROTEIN	WP_001825312.1	-	N	Y	L135S
1594754 T A	-	SAPIG_RS07770	SAPIG1486	DUF1672 DOMAIN-CONTAINING PROTEIN	WP_001807840.1	-	N	Y	D229V
1641227 A G	+	SAPIG_RS08105	SAPIG1552	HELIX-TURN-HELIX TRANSCRIPTIONAL REGULATOR	WP_000511091.1	-	Y	Y	N74D
1641263 T A	+	SAPIG_RS08105	SAPIG1552	HELIX-TURN-HELIX TRANSCRIPTIONAL REGULATOR	WP_000511091.1	-	Y	Y	L86I
1641838 A G	+	SAPIG_RS08110	SAPIG1553	HYPOTHETICAL PROTEIN	WP_000705240.1	-	Y	Y	K10R
1641846 ATAG GTAA	+	SAPIG_RS08110	SAPIG1553	HYPOTHETICAL PROTEIN	WP_000705240.1	-	Y	Y	IV13VI
1641954 A T	+	SAPIG_RS08110	SAPIG1553	HYPOTHETICAL PROTEIN	WP_000705240.1	-	Y	Y	I49L
1641993 C T	+	SAPIG_RS08115	SAPIG1554	SITE-SPECIFIC INTEGRASE	WP_000173647.1	-	Y	Y	T2I
1643443 T A	-	SAPIG_RS08120	SAPIG1555	HYPOTHETICAL PROTEIN	WP_014532489.1	-	N	Y	K605*
1643542 G T	-	SAPIG_RS08120	SAPIG1555	HYPOTHETICAL PROTEIN	WP_014532489.1	-	Y	N	P572T
1643616 T A	-	SAPIG_RS08120	SAPIG1555	HYPOTHETICAL PROTEIN	WP_014532489.1	-	N	Y	D547V
1643719 A C	-	SAPIG_RS08120	SAPIG1555	HYPOTHETICAL PROTEIN	WP_014532489.1	-	Y	Y	C513G
1644412 CTTTTTTTCCA CTTTTTTCCA	-	SAPIG_RS08120	SAPIG1555	HYPOTHETICAL PROTEIN	WP_014532489.1	-	N	Y	V282fs
1645158 CTTTTTCCA CTTTTCCA	-	SAPIG_RS08120	SAPIG1555	HYPOTHETICAL PROTEIN	WP_014532489.1	-	Y	N	R33fs
1645328 T A	-	SAPIG_RS08125	SAPIG1556	DUF1672 DOMAIN-CONTAINING PROTEIN	WP_001825329.1	-	Y	N	K284*
1650961 T A	-	SAPIG_RS08150	SAPIG1561	SEGREGATION/CONDENSATION PROTEIN A	WP_000273371.1	-	N	Y	L16F
1654987 C G	-	SAPIG_RS08180	SAPIG1567	HYPOTHETICAL PROTEIN	WP_000995803.1	-	Y	Y	G62R
1667273 T C	+	SAPIG_RS08240	SAPIG1578	STRESSOSOME-ASSOCIATED PROTEIN PRLI42	WP_001789875.1	PRLI42	Y	N	S13P
1668088 T C	-	SAPIG_RS08245	SAPIG1579	AROMATIC ACID EXPORTER FAMILY PROTEIN	WP_000916201.1	-	Y	N	M146V
1668172 C A	-	SAPIG_RS08245	SAPIG1579	AROMATIC ACID EXPORTER FAMILY PROTEIN	WP_000916201.1	-	Y	N	A118S
1675489 G A	-	SAPIG_RS08275	SAPIG1585	DNA REPAIR PROTEIN RECN	WP_000942210.1	RECN	N	Y	Q123*
1687733 C A	-	SAPIG_RS08350	SAPIG1600	AMINOMETHYL-TRANSFERRING GLYCINE DEHYDROGENASE SUBUNIT GCVPB	WP_000202179.1	GCVPB	Y	Y	A138S
1690222 TAAAATC TAAATC	-	SAPIG_RS08360	SAPIG1602	GLYCINE CLEAVAGE SYSTEM AMINOMETHYLTRANSFERASE GCVT	WP_000093349.1	GCVT	N	Y	F124fs
1691178 TAAAT TAATG	-	-	SAPIG1603	SHIKIMATE KINASE	CAQ50027.1	AROK	N	Y	F33fs
1691617 T A	-	SAPIG_RS08375	SAPIG1604	PREPILIN-TYPE N-TERMINAL CLEAVAGE/METHYLATION DOMAIN-CONTAINING PROTEIN	WP_001825340.1	-	N	Y	N90Y
1692251 A G	-	SAPIG_RS08385	SAPIG1606	TYPE II SECRETION SYSTEM PROTEIN	WP_001796473.1	-	Y	N	F132S
1692279 T A	-	SAPIG_RS08385	SAPIG1606	TYPE II SECRETION SYSTEM PROTEIN	WP_001796473.1	-	Y	N	N123Y
1692410 T C	-	SAPIG_RS08385	SAPIG1606	TYPE II SECRETION SYSTEM PROTEIN	WP_001796473.1	-	Y	N	K79R
1692924 GTTTTTTTTAGA GTTTTTTTAGA	-	SAPIG_RS08390	SAPIG1607	PREPILIN-TYPE N-TERMINAL CLEAVAGE/METHYLATION DOMAIN-CONTAINING PROTEIN	WP_000472256.1	-	Y	Y	T8fs
1693039 A G	-	SAPIG_RS08395	SAPIG1608	TYPE II SECRETION SYSTEM F FAMILY PROTEIN	WP_000776425.1	-	N	Y	L331S
1693105 A G	-	SAPIG_RS08395	SAPIG1608	TYPE II SECRETION SYSTEM F FAMILY PROTEIN	WP_000776425.1	-	N	Y	I309T
1693142 C T	-	SAPIG_RS08395	SAPIG1608	TYPE II SECRETION SYSTEM F FAMILY PROTEIN	WP_000776425.1	-	N	Y	G297R
1693577 A G	-	SAPIG_RS08395	SAPIG1608	TYPE II SECRETION SYSTEM F FAMILY PROTEIN	WP_000776425.1	-	Y	N	Y152H
1694175 T C	-	SAPIG_RS08400	SAPIG1609	TYPE II/IV SECRETION SYSTEM PROTEIN	WP_000697220.1	-	Y	Y	T268A
1697162 A T	-	SAPIG_RS08420	SAPIG1613	DUF910 FAMILY PROTEIN	WP_000087559.1	-	N	Y	M1K
1697627 TAAACCACC TAACCACC	-	SAPIG_RS08425	SAPIG1614	RHOMBOID FAMILY INTRAMEMBRANE SERINE PROTEASE	WP_001017856.1	-	N	Y	L327fs
1698013 G A	-	SAPIG_RS08425	SAPIG1614	RHOMBOID FAMILY INTRAMEMBRANE SERINE PROTEASE	WP_001017856.1	-	N	Y	H199Y
1703085 ATTTTAATAG ATTTAATAG	-	SAPIG_RS08450	SAPIG1619	TRANSCRIPTIONAL REPRESSOR	WP_001095260.1	-	N	Y	I9fs
1706744 A T	-	SAPIG_RS08470	SAPIG1623	DEAD/DEAH BOX HELICASE	WP_001062170.1	-	Y	Y	I139K
1712640 C T	-	SAPIG_RS08495	SAPIG1628	KINASE/PYROPHOSPHORYLASE	WP_000411298.1	-	Y	Y	G185S
1715706 T A	-	SAPIG_RS08510	SAPIG1631	DNA REPAIR PROTEIN RECO	WP_014532490.1	RECO	Y	N	Q248H
1719759 T A	-	-	SAPIG1637	HYPOTHETICAL PROTEIN	CAQ50061.1	-	N	Y	L31F
1721887 G A	-	SAPIG_RS08550	SAPIG1640	HYPOTHETICAL PROTEIN	WP_001802667.1	-	Y	Y	A134V
1724963 A G	-	SAPIG_RS08565	SAPIG1643	16S RRNA (URACIL(1498)-N(3))-METHYLTRANSFERASE	WP_001190134.1	-	N	Y	I40T
1726434 C T	-	SAPIG_RS08575	SAPIG1645	MOLECULAR CHAPERONE DNAJ	WP_001119021.1	DNAJ	Y	Y	G244D
1735668 T C	-	SAPIG_RS08615	SAPIG1652	DNA POLYMERASE III SUBUNIT DELTA	WP_001282570.1	HOLA	Y	N	K152E
1736767 TGGTC TGTC	-	SAPIG_RS08620	SAPIG1653	DNA INTERNALIZATION-RELATED COMPETENCE PROTEIN COMEC/REC2	WP_001807826.1	-	N	Y	H510fs
1740635 G A	-	SAPIG_RS08640	SAPIG1657	RIBOSOME SILENCING FACTOR	WP_001088020.1	RSFS	Y	Y	T34I
1748184 T A	-	SAPIG_RS08690	SAPIG1667	FIC FAMILY PROTEIN	WP_000542317.1	-	N	Y	E107V
1748310 T A	-	SAPIG_RS08690	SAPIG1667	FIC FAMILY PROTEIN	WP_000542317.1	-	N	Y	K65I
1748495 G T	-	SAPIG_RS08690	SAPIG1667	FIC FAMILY PROTEIN	WP_000542317.1	-	N	Y	Y3*
1754111 ATTTTTTTCATTA ATTTTTTCATTA	-	SAPIG_RS08720	SAPIG1673	5-OXOPROLINASE SUBUNIT PXPB	WP_000383182.1	PXPB	Y	Y	N79fs
1754139 G A	-	SAPIG_RS08720	SAPIG1673	5-OXOPROLINASE SUBUNIT PXPB	WP_000383182.1	PXPB	Y	Y	S70L
1755310 C T	-	SAPIG_RS08730	SAPIG1675	URIDINE KINASE	WP_000648617.1	UDK	Y	Y	V164I
1782750 T A	-	SAPIG_RS08855	SAPIG1699	SINGLE-STRANDED-DNA-SPECIFIC EXONUCLEASE RECJ	WP_000595008.1	RECJ	N	Y	Y601F
1782762 T A	-	SAPIG_RS08855	SAPIG1699	SINGLE-STRANDED-DNA-SPECIFIC EXONUCLEASE RECJ	WP_000595008.1	RECJ	Y	N	N597I
1798557 G T	-	SAPIG_RS08945	SAPIG1715	DNA REPAIR PROTEIN RADC	WP_000692886.1	RADC	Y	Y	S53Y
1800249 T C	-	SAPIG_RS08960	SAPIG1717	BIFUNCTIONAL FOLYLPOLYGLUTAMATE SYNTHASE/DIHYDROFOLATE SYNTHASE	WP_001108344.1	-	Y	Y	K235E
1801452 C T	-	SAPIG_RS08965	SAPIG1718	VALINE--TRNA LIGASE	WP_000425349.1	VALS	Y	Y	V715I
1804065 A C	+	SAPIG_RS08970	SAPIG1719	DNA-3-METHYLADENINE GLYCOSYLASE I	WP_001001226.1	TAG	Y	Y	Q23H
1804528 G A	+	SAPIG_RS08970	SAPIG1719	DNA-3-METHYLADENINE GLYCOSYLASE I	WP_001001226.1	TAG	Y	Y	D178N
1805216 A G	-	SAPIG_RS08975	SAPIG1720	ABRB FAMILY TRANSCRIPTIONAL REGULATOR	WP_000178008.1	-	Y	N	F182S
1807439 T C	-	SAPIG_RS08990	SAPIG1723	PORPHOBILINOGEN SYNTHASE	WP_000667127.1	HEMB	Y	Y	T307A
1810068 A T	-	SAPIG_RS09005	SAPIG1726	CYTOCHROME C BIOGENESIS PROTEIN CCSA	WP_001157328.1	CCSA	Y	N	F256I
1812563 A T	-	SAPIG_RS09015	SAPIG1728	YIHA FAMILY RIBOSOME BIOGENESIS GTP-BINDING PROTEIN	WP_000867697.1	-	N	Y	I149N
1822831 C T	-	SAPIG_RS09070	SAPIG1737	THREONINE--TRNA LIGASE	WP_000435125.1	THRS	Y	Y	E51K
1829547 A G	-	SAPIG_RS09110	SAPIG1744	DNA POLYMERASE I	WP_001038297.1	POLA	Y	Y	V734A
1832047 C A	-	SAPIG_RS09115	SAPIG1745	HYPOTHETICAL PROTEIN	WP_000849449.1	-	N	Y	D494Y
1832338 T C	-	SAPIG_RS09115	SAPIG1745	HYPOTHETICAL PROTEIN	WP_000849449.1	-	N	Y	K397E
1832343 A G	-	SAPIG_RS09115	SAPIG1745	HYPOTHETICAL PROTEIN	WP_000849449.1	-	N	Y	F395S
1834588 T C	-	SAPIG_RS09120	SAPIG1746	HAMP DOMAIN-CONTAINING SENSOR HISTIDINE KINASE	WP_074347693.1	-	Y	Y	D360G
1847498 C A	-	SAPIG_RS09170	SAPIG1755	NAD-DEPENDENT MALIC ENZYME 4	WP_000058389.1	-	Y	N	E6*
1858890 GAAAAAATATC GAAAAATATC	+	SAPIG_RS09225	SAPIG1763	UNIVERSAL STRESS PROTEIN	WP_000634174.1	-	Y	Y	I164fs
1874124 A C	-	SAPIG_RS09305	SAPIG1777	HAD FAMILY HYDROLASE	WP_000721712.1	-	Y	Y	I90M
1880753 TAAAATATG TAAATATG,TATAATATG	+	SAPIG_RS09330	SAPIG1782	PENICILLIN-BINDING PROTEIN	WP_000184373.1	-	Y	N	K288fs
1893906 CG TT	-	SAPIG_RS09390	SAPIG1791	HYPOTHETICAL PROTEIN	WP_000193952.1	-	Y	Y	A178E
1893988 A G	-	SAPIG_RS09390	SAPIG1791	HYPOTHETICAL PROTEIN	WP_000193952.1	-	Y	Y	V151A
1894037 C T	-	SAPIG_RS09390	SAPIG1791	HYPOTHETICAL PROTEIN	WP_000193952.1	-	Y	Y	A135T
1894042 G A	-	SAPIG_RS09390	SAPIG1791	HYPOTHETICAL PROTEIN	WP_000193952.1	-	Y	Y	A133V
1894635 C T	-	SAPIG_RS09395	SAPIG1792	DUF948 DOMAIN-CONTAINING PROTEIN	WP_000383814.1	-	Y	Y	V124I
1902960 C T	-	SAPIG_RS09425	SAPIG1798	M42 FAMILY METALLOPEPTIDASE	WP_001024574.1	-	Y	Y	G112D
1903435 A T	+	SAPIG_RS09430	SAPIG1799	PEPSY DOMAIN-CONTAINING PROTEIN	WP_000163826.1	-	N	Y	I20F
1918587 G T	-	SAPIG_RS09480	SAPIG1809	LPXTG-ANCHORED REPETITIVE SURFACE PROTEIN SASC	WP_001050515.1	SASC	Y	Y	P732T
1919015 G A	-	SAPIG_RS09480	SAPIG1809	LPXTG-ANCHORED REPETITIVE SURFACE PROTEIN SASC	WP_001050515.1	SASC	Y	Y	A589V
1924152 ATTTTTTTAGG ATTTTTTAGG	-	SAPIG_RS09495	SAPIG1812	MFS TRANSPORTER	WP_001025064.1	-	Y	Y	I378fs
1928817 G A	-	SAPIG_RS09515	SAPIG1816	ALPHA/BETA HYDROLASE	WP_000266096.1	-	Y	Y	A17V
1928962 A T	-	SAPIG_RS09520	SAPIG1817	HYPOTHETICAL PROTEIN	WP_014937042.1	-	Y	N	N8K
1929677 C T	+	SAPIG_RS09525	SAPIG1818	PROLINE DEHYDROGENASE	WP_001196354.1	-	Y	Y	A193V
1934659 A G	-	SAPIG_RS09550	SAPIG1823	FAD/NAD(P)-BINDING PROTEIN	WP_001261672.1	-	Y	Y	L300P
1935242 T C	-	SAPIG_RS09550	SAPIG1823	FAD/NAD(P)-BINDING PROTEIN	WP_001261672.1	-	N	Y	T106A
1937906 T G	-	SAPIG_RS09565	SAPIG1825	GLUCOSAMINIDASE DOMAIN-CONTAINING PROTEIN	WP_001032832.1	-	N	Y	K284Q
1939440 T C	+	SAPIG_RS09575	SAPIG1827	RNA POLYMERASE SIGMA FACTOR	WP_000671058.1	-	N	Y	L22S
1940730 A T	-	SAPIG_RS09585	SAPIG1828	HYPOTHETICAL PROTEIN	WP_001030474.1	-	Y	Y	S61T
1942184 C A	+	SAPIG_RS09595	SAPIG1831	CPBP FAMILY INTRAMEMBRANE METALLOPROTEASE	WP_000492903.1	-	N	Y	L59I
1955844 C A	-	SAPIG_RS09665	SAPIG1845	DUF4909 DOMAIN-CONTAINING PROTEIN	WP_016187363.1	-	Y	N	M15I
1972013 A T	+	SAPIG_RS09775	SAPIG1867	EXCALIBUR CALCIUM-BINDING DOMAIN-CONTAINING PROTEIN		-	Y	Y	E45D
1975333 C T	-	SAPIG_RS09800	SAPIG1872	IMMA/IRRE FAMILY METALLO-ENDOPEPTIDASE	WP_000864133.1	-	Y	N	G182E
1977059 T C	-	SAPIG_RS09820	SAPIG1875	TRANSPOSASE	WP_001790863.1	-	N	Y	D56G
1978020 A G	-	SAPIG_RS09830	SAPIG1878	DUF1433 DOMAIN-CONTAINING PROTEIN	WP_000731425.1	-	Y	N	F72S
1978518 T C	-	SAPIG_RS09835	SAPIG1879	DUF1433 DOMAIN-CONTAINING PROTEIN	WP_000747800.1	-	N	Y	M54V
1981342 G A	+	SAPIG_RS09840	SAPIG1880	POLYSACCHARIDE LYASE 8 FAMILY PROTEIN	WP_000221417.1	-	Y	Y	D711N
1982105 T A	-	SAPIG_RS09845	SAPIG1881	DUF1433 DOMAIN-CONTAINING PROTEIN	WP_001034579.1	-	N	Y	I12F
1982603 G A	-	SAPIG_RS09850	SAPIG1882	DUF1433 DOMAIN-CONTAINING PROTEIN	WP_000439997.1	-	N	Y	P63L
1985430 T A	-	SAPIG_RS09870	SAPIG1886	IS21 FAMILY TRANSPOSASE	WP_001215402.1	-	N	Y	Q54H
1987198 CTAGT TGAGC	+	SAPIG_RS09875	SAPIG1887	HYPOTHETICAL PROTEIN	WP_000825946.1	-	Y	Y	AS10VS
1987212 CTAGTC TTAAGT	+	SAPIG_RS09875	SAPIG1887	HYPOTHETICAL PROTEIN	WP_000825946.1	-	Y	Y	LV15LS
1987239 A C	+	SAPIG_RS09875	SAPIG1887	HYPOTHETICAL PROTEIN	WP_000825946.1	-	Y	Y	K24Q
1987368 C T	+	SAPIG_RS09875	SAPIG1887	HYPOTHETICAL PROTEIN	WP_000825946.1	-	Y	Y	Q67*
1987413 T A	+	SAPIG_RS09875	SAPIG1887	HYPOTHETICAL PROTEIN	WP_000825946.1	-	Y	Y	L82I
1987444 C T	+	SAPIG_RS09875	SAPIG1887	HYPOTHETICAL PROTEIN	WP_000825946.1	-	Y	Y	A92V
1987554 A T	+	SAPIG_RS09875	SAPIG1887	HYPOTHETICAL PROTEIN	WP_000825946.1	-	Y	Y	T129S
1999442 GAAAAAAATTAAAAATC GAAAAAAAATTAAAAATC	+	SAPIG_RS09975	SAPIG1906	DUF3267 DOMAIN-CONTAINING PROTEIN	WP_000477959.1	-	Y	Y	I179fs
2023116 A G	-	SAPIG_RS10150	SAPIG1940	TRNA-SER	-	-	N	Y	E10G
2030309 A G	-	SAPIG_RS10235	SAPIG1954	PEROXIDE-RESPONSIVE TRANSCRIPTIONAL REPRESSOR PERR	WP_000110011.1	PERR	N	Y	F90L
2041204 T C	-	SAPIG_RS10295	SAPIG1964	ABC TRANSPORTER ATP-BINDING PROTEIN	WP_000535846.1	-	N	Y	E497G
2041511 T C	-	SAPIG_RS10295	SAPIG1964	ABC TRANSPORTER ATP-BINDING PROTEIN	WP_000535846.1	-	N	Y	T395A
2043037 T C	-	SAPIG_RS10305	SAPIG1966	RECOMBINATION REGULATOR RECX	WP_001124416.1	RECX	N	Y	E261G
2044365 A G	-	SAPIG_RS10310	SAPIG1967	MONOFUNCTIONAL PEPTIDOGLYCAN GLYCOSYLTRANSFERASE SGTB	WP_000830380.1	SGTB	Y	N	F175S
2048443 T G	-	SAPIG_RS10335	SAPIG1972	AMINOPEPTIDASE	WP_074347694.1	-	Y	Y	N366T
2054228 T C	-	SAPIG_RS10370	SAPIG1979	CELL WALL-ACTIVE ANTIBIOTICS RESPONSE PROTEIN	WP_000149063.1	-	Y	Y	I129V
2057389 G C	+	SAPIG_RS10395	SAPIG1982	AROMATIC ACID EXPORTER FAMILY PROTEIN	WP_000999712.1	-	Y	Y	S273T
2057762 TAATT TATT	-	SAPIG_RS10400	SAPIG1983	HYPOTHETICAL PROTEIN	WP_025174370.1	-	Y	N	L146fs
2057986 C T	-	SAPIG_RS10400	SAPIG1983	HYPOTHETICAL PROTEIN	WP_025174370.1	-	N	Y	D72N
2063235 G A	-	SAPIG_RS10435	SAPIG1988	DNA POLYMERASE IV	WP_000140179.1	DINB	Y	Y	P24L
2068003 T C	-	SAPIG_RS10460	SAPIG1993	ASP-TRNA(ASN)/GLU-TRNA(GLN) AMIDOTRANSFERASE SUBUNIT GATB	WP_000545368.1	GATB	Y	Y	I260V
2082731 A T	+	SAPIG_RS10515	SAPIG2004	STAPHOSTATIN A	WP_000434536.1	-	N	Y	K54*
2096853 TTTTG GTTTA	+	-	SAPIG2017	CONSERVED HYPOTHETICAL PROTEIN	CAQ50405.1	-	Y	Y	PFV33PFI
2096876 TAAAAAATC TAAAAAAATC	+	-	SAPIG2017	CONSERVED HYPOTHETICAL PROTEIN	CAQ50405.1	-	Y	Y	N43fs
2096972 T G	-	SAPIG_RS10590	SAPIG2018	PENICILLINASE REPRESSOR BLAI	WP_001284658.1	BLAI	Y	Y	D118A
2097110 A T	-	SAPIG_RS10590	SAPIG2018	PENICILLINASE REPRESSOR BLAI	WP_001284658.1	BLAI	Y	Y	I72N
2097135 TAT CTG	-	SAPIG_RS10590	SAPIG2018	PENICILLINASE REPRESSOR BLAI	WP_001284658.1	BLAI	Y	Y	YN63SD
2097216 T A	-	SAPIG_RS10590	SAPIG2018	PENICILLINASE REPRESSOR BLAI	WP_001284658.1	BLAI	Y	Y	N37Y
2097264 TCCAT CCCAA	-	SAPIG_RS10590	SAPIG2018	PENICILLINASE REPRESSOR BLAI	WP_001284658.1	BLAI	Y	Y	IWN19IWD
2097362 G T	-	SAPIG_RS10595	SAPIG2019	BETA-LACTAM SENSOR/SIGNAL TRANSDUCER BLAR1	WP_001096367.1	BLAR1	Y	Y	F570L
2097367 T C	-	SAPIG_RS10595	SAPIG2019	BETA-LACTAM SENSOR/SIGNAL TRANSDUCER BLAR1	WP_001096367.1	BLAR1	Y	Y	K569E
2097376 C T	-	SAPIG_RS10595	SAPIG2019	BETA-LACTAM SENSOR/SIGNAL TRANSDUCER BLAR1	WP_001096367.1	BLAR1	Y	Y	E566K
2097574 GGT AGC	-	SAPIG_RS10595	SAPIG2019	BETA-LACTAM SENSOR/SIGNAL TRANSDUCER BLAR1	WP_001096367.1	BLAR1	Y	Y	NH499SY
2097646 A T	-	SAPIG_RS10595	SAPIG2019	BETA-LACTAM SENSOR/SIGNAL TRANSDUCER BLAR1	WP_001096367.1	BLAR1	Y	Y	L476M
2097653 GGC ACT	-	SAPIG_RS10595	SAPIG2019	BETA-LACTAM SENSOR/SIGNAL TRANSDUCER BLAR1	WP_001096367.1	BLAR1	Y	Y	A473S
2097693 T A	-	SAPIG_RS10595	SAPIG2019	BETA-LACTAM SENSOR/SIGNAL TRANSDUCER BLAR1	WP_001096367.1	BLAR1	Y	Y	Q460L
2097705 TCAGA GTCGC	-	SAPIG_RS10595	SAPIG2019	BETA-LACTAM SENSOR/SIGNAL TRANSDUCER BLAR1	WP_001096367.1	BLAR1	Y	Y	SD455AT
2097724 ATAA GTAT	-	SAPIG_RS10595	SAPIG2019	BETA-LACTAM SENSOR/SIGNAL TRANSDUCER BLAR1	WP_001096367.1	BLAR1	Y	Y	LS449IP
2097770 T C	-	SAPIG_RS10595	SAPIG2019	BETA-LACTAM SENSOR/SIGNAL TRANSDUCER BLAR1	WP_001096367.1	BLAR1	Y	Y	I434M
2097818 A C	-	SAPIG_RS10595	SAPIG2019	BETA-LACTAM SENSOR/SIGNAL TRANSDUCER BLAR1	WP_001096367.1	BLAR1	Y	Y	H418Q
2098082 C T	-	SAPIG_RS10595	SAPIG2019	BETA-LACTAM SENSOR/SIGNAL TRANSDUCER BLAR1	WP_001096367.1	BLAR1	Y	Y	M330I
2098170 C G	-	SAPIG_RS10595	SAPIG2019	BETA-LACTAM SENSOR/SIGNAL TRANSDUCER BLAR1	WP_001096367.1	BLAR1	Y	Y	G301A
2098255 A G	-	SAPIG_RS10595	SAPIG2019	BETA-LACTAM SENSOR/SIGNAL TRANSDUCER BLAR1	WP_001096367.1	BLAR1	Y	Y	S273P
2098315 T A	-	SAPIG_RS10595	SAPIG2019	BETA-LACTAM SENSOR/SIGNAL TRANSDUCER BLAR1	WP_001096367.1	BLAR1	N	Y	I253F
2098420 G T	-	SAPIG_RS10595	SAPIG2019	BETA-LACTAM SENSOR/SIGNAL TRANSDUCER BLAR1	WP_001096367.1	BLAR1	Y	Y	H218N
2098560 A G	-	SAPIG_RS10595	SAPIG2019	BETA-LACTAM SENSOR/SIGNAL TRANSDUCER BLAR1	WP_001096367.1	BLAR1	Y	Y	I171T
2098642 C T	-	SAPIG_RS10595	SAPIG2019	BETA-LACTAM SENSOR/SIGNAL TRANSDUCER BLAR1	WP_001096367.1	BLAR1	Y	Y	D144N
2098654 C T	-	SAPIG_RS10595	SAPIG2019	BETA-LACTAM SENSOR/SIGNAL TRANSDUCER BLAR1	WP_001096367.1	BLAR1	Y	Y	E140K
2098780 T C	-	SAPIG_RS10595	SAPIG2019	BETA-LACTAM SENSOR/SIGNAL TRANSDUCER BLAR1	WP_001096367.1	BLAR1	Y	Y	N98D
2098872 T G	-	SAPIG_RS10595	SAPIG2019	BETA-LACTAM SENSOR/SIGNAL TRANSDUCER BLAR1	WP_001096367.1	BLAR1	Y	Y	E67A
2099008 A G	-	SAPIG_RS10595	SAPIG2019	BETA-LACTAM SENSOR/SIGNAL TRANSDUCER BLAR1	WP_001096367.1	BLAR1	N	Y	F22L
2099587 A C	+	SAPIG_RS10600	SAPIG2020	PENICILLIN-HYDROLYZING CLASS A BETA-LACTAMASE BLAZ	WP_000733622.1	BLAZ	Y	Y	K137T
2099678 CAAAAA CAAAC	+	SAPIG_RS10600	SAPIG2020	PENICILLIN-HYDROLYZING CLASS A BETA-LACTAMASE BLAZ	WP_000733622.1	BLAZ	N	Y	K169fs
2099898 G A	+	SAPIG_RS10600	SAPIG2020	PENICILLIN-HYDROLYZING CLASS A BETA-LACTAMASE BLAZ	WP_000733622.1	BLAZ	Y	Y	V241I
2099965 A T	+	SAPIG_RS10600	SAPIG2020	PENICILLIN-HYDROLYZING CLASS A BETA-LACTAMASE BLAZ	WP_000733622.1	BLAZ	N	Y	D263V
2100003 A G	+	SAPIG_RS10600	SAPIG2020	PENICILLIN-HYDROLYZING CLASS A BETA-LACTAMASE BLAZ	WP_000733622.1	BLAZ	N	Y	N276D
2100351 TAATGCGCCAGATGA AAACGCTCCTGATAG	+	SAPIG_RS10605	SAPIG2021	YOLD-LIKE FAMILY PROTEIN	WP_000612779.1	-	Y	Y	PNAPDE5PNAPDR
2100403 A G	+	SAPIG_RS10605	SAPIG2021	YOLD-LIKE FAMILY PROTEIN	WP_000612779.1	-	Y	Y	K23E
2100419 AAATC GAATT	+	SAPIG_RS10605	SAPIG2021	YOLD-LIKE FAMILY PROTEIN	WP_000612779.1	-	Y	Y	KI28RI
2100471 GC TG	+	SAPIG_RS10605	SAPIG2021	YOLD-LIKE FAMILY PROTEIN	WP_000612779.1	-	Y	Y	PQ45PE
2100659 AGG TTC	+	SAPIG_RS10605	SAPIG2021	YOLD-LIKE FAMILY PROTEIN	WP_000612779.1	-	Y	Y	KD108IH
2100671 GT AC	+	SAPIG_RS10605	SAPIG2021	YOLD-LIKE FAMILY PROTEIN	WP_000612779.1	-	Y	Y	S112N
2100689 CTGATA GCGACT	+	SAPIG_RS10605	SAPIG2021	YOLD-LIKE FAMILY PROTEIN	WP_000612779.1	-	Y	Y	SDT118CDS
2100714 TT AC	+	SAPIG_RS10605	SAPIG2021	YOLD-LIKE FAMILY PROTEIN	WP_000612779.1	-	Y	Y	NL126KL
2100793 CC TT	-	SAPIG_RS10610	SAPIG2022	HYPOTHETICAL PROTEIN	WP_000368919.1	-	Y	Y	R456K
2100809 T A	-	SAPIG_RS10610	SAPIG2022	HYPOTHETICAL PROTEIN	WP_000368919.1	-	Y	Y	E451V
2100834 T G	-	SAPIG_RS10610	SAPIG2022	HYPOTHETICAL PROTEIN	WP_000368919.1	-	Y	Y	M443L
2100843 T A	-	SAPIG_RS10610	SAPIG2022	HYPOTHETICAL PROTEIN	WP_000368919.1	-	Y	Y	N440Y
2100863 C T	-	SAPIG_RS10610	SAPIG2022	HYPOTHETICAL PROTEIN	WP_000368919.1	-	Y	Y	S433N
2100871 AATT TATA	-	SAPIG_RS10610	SAPIG2022	HYPOTHETICAL PROTEIN	WP_000368919.1	-	Y	Y	EI429DI
2100928 T A	-	SAPIG_RS10610	SAPIG2022	HYPOTHETICAL PROTEIN	WP_000368919.1	-	Y	Y	K411N
2101008 ATTGT CTTGA	-	SAPIG_RS10610	SAPIG2022	HYPOTHETICAL PROTEIN	WP_000368919.1	-	Y	Y	PQY383PQD
2101230 TG GA	-	SAPIG_RS10610	SAPIG2022	HYPOTHETICAL PROTEIN	WP_000368919.1	-	Y	Y	FN310FH
2101248 G T	-	SAPIG_RS10610	SAPIG2022	HYPOTHETICAL PROTEIN	WP_000368919.1	-	Y	Y	Q305K
2101257 T G	-	SAPIG_RS10610	SAPIG2022	HYPOTHETICAL PROTEIN	WP_000368919.1	-	Y	Y	K302Q
2101266 C T	-	SAPIG_RS10610	SAPIG2022	HYPOTHETICAL PROTEIN	WP_000368919.1	-	Y	Y	V299I
2101271 T C	-	SAPIG_RS10610	SAPIG2022	HYPOTHETICAL PROTEIN	WP_000368919.1	-	Y	Y	E297G
2101329 A G	-	SAPIG_RS10610	SAPIG2022	HYPOTHETICAL PROTEIN	WP_000368919.1	-	N	Y	Y278H
2101383 A T	-	SAPIG_RS10610	SAPIG2022	HYPOTHETICAL PROTEIN	WP_000368919.1	-	Y	Y	F260I
2101438 ATCAGT GTCTGC	-	SAPIG_RS10610	SAPIG2022	HYPOTHETICAL PROTEIN	WP_000368919.1	-	Y	Y	TD240AD
2101490 T C	-	SAPIG_RS10610	SAPIG2022	HYPOTHETICAL PROTEIN	WP_000368919.1	-	Y	Y	K224R
2101516 C A	-	SAPIG_RS10610	SAPIG2022	HYPOTHETICAL PROTEIN	WP_000368919.1	-	Y	Y	K215N
2101526 A T	-	SAPIG_RS10610	SAPIG2022	HYPOTHETICAL PROTEIN	WP_000368919.1	-	Y	Y	I212N
2101574 CAA TAT	-	SAPIG_RS10610	SAPIG2022	HYPOTHETICAL PROTEIN	WP_000368919.1	-	Y	N	HC195QY
2101584 TA GC	-	SAPIG_RS10610	SAPIG2022	HYPOTHETICAL PROTEIN	WP_000368919.1	-	Y	Y	GN192GH
2101618 T A	-	SAPIG_RS10610	SAPIG2022	HYPOTHETICAL PROTEIN	WP_000368919.1	-	Y	Y	K181N
2101653 TTACACA CAACAAT	-	SAPIG_RS10610	SAPIG2022	HYPOTHETICAL PROTEIN	WP_000368919.1	-	Y	Y	CVK168IVE
2101681 GCT ATC	-	SAPIG_RS10610	SAPIG2022	HYPOTHETICAL PROTEIN	WP_000368919.1	-	Y	Y	S160D
2101713 TG CT	-	SAPIG_RS10610	SAPIG2022	HYPOTHETICAL PROTEIN	WP_000368919.1	-	Y	Y	II149IV
2101800 G A	-	SAPIG_RS10610	SAPIG2022	HYPOTHETICAL PROTEIN	WP_000368919.1	-	Y	Y	H121Y
2101861 ATC TTT	-	SAPIG_RS10610	SAPIG2022	HYPOTHETICAL PROTEIN	WP_000368919.1	-	Y	Y	D100K
2101873 TG CA,TA	-	SAPIG_RS10610	SAPIG2022	HYPOTHETICAL PROTEIN	WP_000368919.1	-	N	Y	A96V
2101874 G A	-	SAPIG_RS10610	SAPIG2022	HYPOTHETICAL PROTEIN	WP_000368919.1	-	Y	N	A96V
2101914 C T	-	SAPIG_RS10610	SAPIG2022	HYPOTHETICAL PROTEIN	WP_000368919.1	-	Y	Y	E83K
2101930 ATGTCTT GTACCTC	-	SAPIG_RS10610	SAPIG2022	HYPOTHETICAL PROTEIN	WP_000368919.1	-	Y	Y	KRH75KRY
2101943 C T	-	SAPIG_RS10610	SAPIG2022	HYPOTHETICAL PROTEIN	WP_000368919.1	-	Y	Y	R73K
2101955 AT GC	-	SAPIG_RS10610	SAPIG2022	HYPOTHETICAL PROTEIN	WP_000368919.1	-	Y	Y	I69A
2101974 CCGGGGGG ACGGCTTT	-	SAPIG_RS10610	SAPIG2022	HYPOTHETICAL PROTEIN	WP_000368919.1	-	Y	Y	NPPV60KKPL
2102016 CATTC AATTA	-	SAPIG_RS10610	SAPIG2022	HYPOTHETICAL PROTEIN	WP_000368919.1	-	Y	Y	LNV47FNL
2102030 TC GA	-	SAPIG_RS10610	SAPIG2022	HYPOTHETICAL PROTEIN	WP_000368919.1	-	Y	Y	E44S
2102093 TG AT	-	SAPIG_RS10610	SAPIG2022	HYPOTHETICAL PROTEIN	WP_000368919.1	-	Y	Y	Q23I
2102115 GTAAT TTAAA	-	SAPIG_RS10610	SAPIG2022	HYPOTHETICAL PROTEIN	WP_000368919.1	-	Y	Y	KLQ14NLK
2102147 ATTT TTTC	-	SAPIG_RS10610	SAPIG2022	HYPOTHETICAL PROTEIN	WP_000368919.1	-	Y	Y	KI4RN
2102157 CCATT TCATC	-	SAPIG_RS10610	SAPIG2022	HYPOTHETICAL PROTEIN	WP_000368919.1	-	Y	Y	D2N
2102180 CAG TAT	-	SAPIG_RS10615	SAPIG2023	TRANSPOSASE	WP_000410574.1	-	Y	Y	L117I
2102221 T C	-	SAPIG_RS10615	SAPIG2023	TRANSPOSASE	WP_000410574.1	-	Y	Y	K104E
2102241 T C	-	SAPIG_RS10615	SAPIG2023	TRANSPOSASE	WP_000410574.1	-	Y	Y	N97S
2102286 T C	-	SAPIG_RS10615	SAPIG2023	TRANSPOSASE	WP_000410574.1	-	Y	Y	N82S
2102313 CTGT TTGC	-	SAPIG_RS10615	SAPIG2023	TRANSPOSASE	WP_000410574.1	-	Y	Y	NR72SK
2102330 CTTCTCTATTTTC TTTTTCAATTCTA	-	SAPIG_RS10615	SAPIG2023	TRANSPOSASE	WP_000410574.1	-	Y	Y	KKIEK63NRIEK
2102360 TTTA ATTG	-	SAPIG_RS10615	SAPIG2023	TRANSPOSASE	WP_000410574.1	-	Y	Y	YK56YN
2102378 CGAAACT AGATACA	-	SAPIG_RS10615	SAPIG2023	TRANSPOSASE	WP_000410574.1	-	Y	Y	KVS49NVS
2102398 AAACGATG CTACAATA	-	SAPIG_RS10615	SAPIG2023	TRANSPOSASE	WP_000410574.1	-	Y	Y	NIVS42NIVA
2102422 T C	-	SAPIG_RS10615	SAPIG2023	TRANSPOSASE	WP_000410574.1	-	Y	Y	K37E
2102435 TAAA CAAT	-	SAPIG_RS10615	SAPIG2023	TRANSPOSASE	WP_000410574.1	-	Y	Y	DL31EL
2102454 TC GA	-	SAPIG_RS10615	SAPIG2023	TRANSPOSASE	WP_000410574.1	-	Y	Y	D26S
2102464 T G	-	SAPIG_RS10615	SAPIG2023	TRANSPOSASE	WP_000410574.1	-	Y	Y	K23Q
2102526 T C	-	SAPIG_RS10615	SAPIG2023	TRANSPOSASE	WP_000410574.1	-	Y	Y	E2G
2102626 TATA AGTA	-	SAPIG_RS10620	SAPIG2024	TYROSINE-TYPE RECOMBINASE/INTEGRASE	WP_000026850.1	-	Y	Y	I659T
2103039 AG CA	-	SAPIG_RS10620	SAPIG2024	TYROSINE-TYPE RECOMBINASE/INTEGRASE	WP_000026850.1	-	Y	Y	HS521HA
2103156 T C	-	SAPIG_RS10620	SAPIG2024	TYROSINE-TYPE RECOMBINASE/INTEGRASE	WP_000026850.1	-	Y	Y	I483V
2103174 A C	-	SAPIG_RS10620	SAPIG2024	TYROSINE-TYPE RECOMBINASE/INTEGRASE	WP_000026850.1	-	Y	Y	S477A
2103287 C A	-	SAPIG_RS10620	SAPIG2024	TYROSINE-TYPE RECOMBINASE/INTEGRASE	WP_000026850.1	-	Y	Y	S439I
2103297 C T	-	SAPIG_RS10620	SAPIG2024	TYROSINE-TYPE RECOMBINASE/INTEGRASE	WP_000026850.1	-	Y	Y	D436N
2103315 T C	-	SAPIG_RS10620	SAPIG2024	TYROSINE-TYPE RECOMBINASE/INTEGRASE	WP_000026850.1	-	Y	Y	I430V
2103330 T C	-	SAPIG_RS10620	SAPIG2024	TYROSINE-TYPE RECOMBINASE/INTEGRASE	WP_000026850.1	-	Y	Y	K425E
2103392 T A	-	SAPIG_RS10620	SAPIG2024	TYROSINE-TYPE RECOMBINASE/INTEGRASE	WP_000026850.1	-	Y	Y	Y404F
2103426 G T	-	SAPIG_RS10620	SAPIG2024	TYROSINE-TYPE RECOMBINASE/INTEGRASE	WP_000026850.1	-	Y	Y	Q393K
2103720 G T	-	SAPIG_RS10620	SAPIG2024	TYROSINE-TYPE RECOMBINASE/INTEGRASE	WP_000026850.1	-	Y	Y	H295N
2103729 C T	-	SAPIG_RS10620	SAPIG2024	TYROSINE-TYPE RECOMBINASE/INTEGRASE	WP_000026850.1	-	Y	Y	A292T
2103890 A G	-	SAPIG_RS10620	SAPIG2024	TYROSINE-TYPE RECOMBINASE/INTEGRASE	WP_000026850.1	-	Y	N	L238S
2103908 T A	-	SAPIG_RS10620	SAPIG2024	TYROSINE-TYPE RECOMBINASE/INTEGRASE	WP_000026850.1	-	Y	Y	K232I
2103917 AA GC	-	SAPIG_RS10620	SAPIG2024	TYROSINE-TYPE RECOMBINASE/INTEGRASE	WP_000026850.1	-	Y	Y	L229A
2104054 GAACTTAA AAATTTAT	-	SAPIG_RS10620	SAPIG2024	TYROSINE-TYPE RECOMBINASE/INTEGRASE	WP_000026850.1	-	Y	Y	IKF181NKF
2104096 CAGTCCG TAGTGCA	-	SAPIG_RS10620	SAPIG2024	TYROSINE-TYPE RECOMBINASE/INTEGRASE	WP_000026850.1	-	Y	Y	SGL167SAL
2104142 C T	-	SAPIG_RS10620	SAPIG2024	TYROSINE-TYPE RECOMBINASE/INTEGRASE	WP_000026850.1	-	Y	Y	R154K
2104167 C T	-	SAPIG_RS10620	SAPIG2024	TYROSINE-TYPE RECOMBINASE/INTEGRASE	WP_000026850.1	-	Y	Y	E146K
2104178 T C	-	SAPIG_RS10620	SAPIG2024	TYROSINE-TYPE RECOMBINASE/INTEGRASE	WP_000026850.1	-	Y	Y	N142S
2104188 G A	-	SAPIG_RS10620	SAPIG2024	TYROSINE-TYPE RECOMBINASE/INTEGRASE	WP_000026850.1	-	Y	Y	H139Y
2104197 ATG GCA	-	SAPIG_RS10620	SAPIG2024	TYROSINE-TYPE RECOMBINASE/INTEGRASE	WP_000026850.1	-	Y	Y	TL135ML
2104257 T C	-	SAPIG_RS10620	SAPIG2024	TYROSINE-TYPE RECOMBINASE/INTEGRASE	WP_000026850.1	-	Y	Y	K116E
2104296 A C	-	SAPIG_RS10620	SAPIG2024	TYROSINE-TYPE RECOMBINASE/INTEGRASE	WP_000026850.1	-	Y	Y	L103V
2104389 C T	-	SAPIG_RS10620	SAPIG2024	TYROSINE-TYPE RECOMBINASE/INTEGRASE	WP_000026850.1	-	Y	Y	V72I
2104406 C T	-	SAPIG_RS10620	SAPIG2024	TYROSINE-TYPE RECOMBINASE/INTEGRASE	WP_000026850.1	-	Y	Y	R66K
2104455 T A	-	SAPIG_RS10620	SAPIG2024	TYROSINE-TYPE RECOMBINASE/INTEGRASE	WP_000026850.1	-	Y	Y	T50S
2104477 A T	-	SAPIG_RS10620	SAPIG2024	TYROSINE-TYPE RECOMBINASE/INTEGRASE	WP_000026850.1	-	Y	Y	F42L
2104566 T G	-	SAPIG_RS10620	SAPIG2024	TYROSINE-TYPE RECOMBINASE/INTEGRASE	WP_000026850.1	-	Y	Y	M13L
2105083 TCA CCG	-	SAPIG_RS10625	SAPIG2025	TYROSINE-TYPE RECOMBINASE/INTEGRASE	WP_000706213.1	-	Y	Y	ID211IG
2105170 TCCT GCTC	-	SAPIG_RS10625	SAPIG2025	TYROSINE-TYPE RECOMBINASE/INTEGRASE	WP_000706213.1	-	Y	Y	EE182GA
2105183 T C	-	SAPIG_RS10625	SAPIG2025	TYROSINE-TYPE RECOMBINASE/INTEGRASE	WP_000706213.1	-	Y	Y	K179E
2105193 CGCAT AACAC	-	SAPIG_RS10625	SAPIG2025	TYROSINE-TYPE RECOMBINASE/INTEGRASE	WP_000706213.1	-	Y	Y	NA174SV
2105213 T G	-	SAPIG_RS10625	SAPIG2025	TYROSINE-TYPE RECOMBINASE/INTEGRASE	WP_000706213.1	-	Y	Y	I169L
2105250 CAACGTTCT TAACATTCC	-	SAPIG_RS10625	SAPIG2025	TYROSINE-TYPE RECOMBINASE/INTEGRASE	WP_000706213.1	-	Y	Y	RTL154GML
2105273 T C	-	SAPIG_RS10625	SAPIG2025	TYROSINE-TYPE RECOMBINASE/INTEGRASE	WP_000706213.1	-	Y	Y	I149V
2105317 A G	-	SAPIG_RS10625	SAPIG2025	TYROSINE-TYPE RECOMBINASE/INTEGRASE	WP_000706213.1	-	Y	Y	M134T
2105322 CAT TAA	-	SAPIG_RS10625	SAPIG2025	TYROSINE-TYPE RECOMBINASE/INTEGRASE	WP_000706213.1	-	Y	Y	M132L
2105391 AGTC TGTA	-	SAPIG_RS10625	SAPIG2025	TYROSINE-TYPE RECOMBINASE/INTEGRASE	WP_000706213.1	-	Y	Y	MT108IT
2105428 TTTTC GTTTG	-	SAPIG_RS10625	SAPIG2025	TYROSINE-TYPE RECOMBINASE/INTEGRASE	WP_000706213.1	-	Y	Y	EK96QT
2105437 CGGTG TGGTT	-	SAPIG_RS10625	SAPIG2025	TYROSINE-TYPE RECOMBINASE/INTEGRASE	WP_000706213.1	-	Y	Y	HR93NQ
2105512 CTA TTG	-	SAPIG_RS10625	SAPIG2025	TYROSINE-TYPE RECOMBINASE/INTEGRASE	WP_000706213.1	-	Y	Y	VS68VN
2105528 A G	-	SAPIG_RS10625	SAPIG2025	TYROSINE-TYPE RECOMBINASE/INTEGRASE	WP_000706213.1	-	Y	Y	C64R
2105534 T C	-	SAPIG_RS10625	SAPIG2025	TYROSINE-TYPE RECOMBINASE/INTEGRASE	WP_000706213.1	-	Y	Y	K62E
2105539 C A	-	SAPIG_RS10625	SAPIG2025	TYROSINE-TYPE RECOMBINASE/INTEGRASE	WP_000706213.1	-	Y	Y	S60I
2105550 AAC TAT	-	SAPIG_RS10625	SAPIG2025	TYROSINE-TYPE RECOMBINASE/INTEGRASE	WP_000706213.1	-	Y	Y	V56I
2105559 A C	-	SAPIG_RS10625	SAPIG2025	TYROSINE-TYPE RECOMBINASE/INTEGRASE	WP_000706213.1	-	Y	Y	N53K
2105662 CC TT	-	SAPIG_RS10625	SAPIG2025	TYROSINE-TYPE RECOMBINASE/INTEGRASE	WP_000706213.1	-	Y	Y	G19N
2105682 GGTA AATG	-	SAPIG_RS10625	SAPIG2025	TYROSINE-TYPE RECOMBINASE/INTEGRASE	WP_000706213.1	-	Y	Y	GT11GI
2125578 C G	-	SAPIG_RS10750	SAPIG2052	PHENOL-SOLUBLE MODULIN EXPORT ABC TRANSPORTER ATP-BINDING PROTEIN PMTC	WP_000763048.1	PMTC	N	Y	G38R
2125736 T A	-	SAPIG_RS10755	SAPIG2053	PHENOL-SOLUBLE MODULIN EXPORT ABC TRANSPORTER PERMEASE SUBUNIT PMTB	WP_000645735.1	PMTB	Y	N	K211*
2125751 TAAGT TAGT	-	SAPIG_RS10755	SAPIG2053	PHENOL-SOLUBLE MODULIN EXPORT ABC TRANSPORTER PERMEASE SUBUNIT PMTB	WP_000645735.1	PMTB	N	Y	I206fs
2130691 G C	-	SAPIG_RS10785	SAPIG2058	EXTRACELLULAR ADHERENCE PROTEIN EAP/MAP	WP_000669725.1	MAP	Y	N	S517*
2130716 G T	-	SAPIG_RS10785	SAPIG2058	EXTRACELLULAR ADHERENCE PROTEIN EAP/MAP	WP_000669725.1	MAP	Y	N	Q509K
2130799 A G	-	SAPIG_RS10785	SAPIG2058	EXTRACELLULAR ADHERENCE PROTEIN EAP/MAP	WP_000669725.1	MAP	Y	Y	V481A
2132017 T A	-	SAPIG_RS10785	SAPIG2058	EXTRACELLULAR ADHERENCE PROTEIN EAP/MAP	WP_000669725.1	MAP	N	Y	Q75L
2137064 TAAAAAAAATGAT TAAAAAAATGAT	+	SAPIG_RS10810	SAPIG2062	ARGE/DAPE FAMILY DEACYLASE	WP_000206618.1	-	Y	Y	N222fs
2138683 A T	+	SAPIG_RS10815	SAPIG2063	POTASSIUM TRANSPORTER KTRB	WP_001045074.1	-	N	Y	T224S
2139018 A C	+	SAPIG_RS10815	SAPIG2063	POTASSIUM TRANSPORTER KTRB	WP_001045074.1	-	N	Y	K335N
2139144 ATTTGGA ATTGGA,AATTGGA	+	SAPIG_RS10815	SAPIG2063	POTASSIUM TRANSPORTER KTRB	WP_001045074.1	-	Y	N	F378fs
2139226 T C	+	SAPIG_RS10815	SAPIG2063	POTASSIUM TRANSPORTER KTRB	WP_001045074.1	-	Y	N	C405R
2139903 T C	-	SAPIG_RS15795	SAPIG2064	HYPOTHETICAL PROTEIN	WP_000216896.1	-	N	Y	H195R
2141217 A G	-	SAPIG_RS10830	SAPIG2066	CHAPERONIN GROEL	WP_000240643.1	GROL	Y	Y	S535P
2148538 A T	+	SAPIG_RS10865	SAPIG2073	ACCESSORY GENE REGULATOR AGRB	WP_001105708.1	-	N	Y	L95F
2148878 GTA GA	+	SAPIG_RS10870	SAPIG2074	CYCLIC LACTONE AUTOINDUCER PEPTIDE	WP_001093929.1	-	Y	N	N21fs
2155619 AATA AATATA	-	-	SAPIG2081	AMMONIUM TRANSPORTER NRGA	CAQ50469.1	-	Y	Y	F247fs
2168763 G A	+	SAPIG_RS10965	SAPIG2093	BIOSYNTHETIC-TYPE ACETOLACTATE SYNTHASE LARGE SUBUNIT	WP_000047829.1	ILVB	Y	Y	G214E
2193970 T C	-	SAPIG_RS11095	SAPIG2115	HYPOTHETICAL PROTEIN	WP_001287081.1	-	Y	N	Q71R
2194083 A T	-	SAPIG_RS11095	SAPIG2115	HYPOTHETICAL PROTEIN	WP_001287081.1	-	Y	N	Y33*
2198467 C T	-	SAPIG_RS11110	SAPIG2118	POTASSIUM-TRANSPORTING ATPASE SUBUNIT A	WP_000402646.1	KDPA	N	Y	V76I
2198732 C T	-	SAPIG_RS11115	SAPIG2119	K(+)-TRANSPORTING ATPASE SUBUNIT F	WP_001789641.1	KDPF	N	Y	R40H
2200488 G T	+	SAPIG_RS11120	SAPIG2120	SENSOR HISTIDINE KINASE KDPD	WP_000072261.1	-	N	Y	D509Y
2213870 C A	-	-	SAPIG2132	TRANSPOSASE	CAQ50518.1	-	N	Y	E26*
2229535 C T	-	SAPIG_RS11285	SAPIG2151	F0F1 ATP SYNTHASE SUBUNIT A	WP_000349655.1	ATPB	Y	Y	V150I
2234228 T C	-	SAPIG_RS11315	SAPIG2157	LOW MOLECULAR WEIGHT PROTEIN ARGININE PHOSPHATASE	WP_000697332.1	-	Y	N	Ter140Wext*
2243599 T C	-	SAPIG_RS11360	SAPIG2166	UDP-N-ACETYLGLUCOSAMINE 1-CARBOXYVINYLTRANSFERASE	WP_000046613.1	MURA	Y	Y	T102A
2267111 A T	+	SAPIG_RS11485	SAPIG2189	HYPOTHETICAL PROTEIN	WP_000495673.1	-	N	Y	I175L
2272015 A C	-	SAPIG_RS11510	SAPIG2194	TIR DOMAIN-CONTAINING PROTEIN	WP_000101714.1	-	Y	Y	D123E
2272167 T C	-	SAPIG_RS11510	SAPIG2194	TIR DOMAIN-CONTAINING PROTEIN	WP_000101714.1	-	N	Y	K73E
2272743 A T	-	SAPIG_RS11515	SAPIG2195	TOLL/INTERLEUKIN-1 RECEPTOR DOMAIN-CONTAINING PROTEIN	WP_000876896.1	-	N	Y	S199T
2272878 G A	-	SAPIG_RS11515	SAPIG2195	TOLL/INTERLEUKIN-1 RECEPTOR DOMAIN-CONTAINING PROTEIN	WP_000876896.1	-	Y	N	Q154*
2272990 T G	-	SAPIG_RS11515	SAPIG2195	TOLL/INTERLEUKIN-1 RECEPTOR DOMAIN-CONTAINING PROTEIN	WP_000876896.1	-	Y	N	E116D
2273711 T C	-	SAPIG_RS11520	SAPIG2196	SIR2 FAMILY PROTEIN	WP_044555027.1	-	Y	N	K427R
2273875 ATTTTTTTTCCA ATTTTTTTCCA	-	SAPIG_RS11520	SAPIG2196	SIR2 FAMILY PROTEIN	WP_044555027.1	-	Y	Y	N372fs
2274446 C A	-	SAPIG_RS11520	SAPIG2196	SIR2 FAMILY PROTEIN	WP_044555027.1	-	Y	N	G182V
2274492 C T	-	SAPIG_RS11520	SAPIG2196	SIR2 FAMILY PROTEIN	WP_044555027.1	-	N	Y	E167K
2274776 C T	-	SAPIG_RS11520	SAPIG2196	SIR2 FAMILY PROTEIN	WP_044555027.1	-	Y	Y	R72K
2279395 T C	-	SAPIG_RS11550	SAPIG2203	HYPOTHETICAL PROTEIN	WP_000340188.1	-	Y	N	D11G
2280119 G C	-	SAPIG_RS11560	SAPIG2205	ATP-BINDING PROTEIN	WP_002078365.1	-	Y	Y	P197R
2281284 G A	-	-	SAPIG2206	CONSERVED HYPOTHETICAL PROTEIN	CAQ50592.1	-	Y	Y	R9*
2282042 C T	-	SAPIG_RS11575	SAPIG2208	IS1182 FAMILY TRANSPOSASE	WP_014532505.1	-	Y	Y	R515Q
2282052 TTTTC CTTTT	-	SAPIG_RS11575	SAPIG2208	IS1182 FAMILY TRANSPOSASE	WP_014532505.1	-	Y	Y	RKI510RKV
2282107 TAT GAG	-	SAPIG_RS11575	SAPIG2208	IS1182 FAMILY TRANSPOSASE	WP_014532505.1	-	Y	Y	I493L
2282197 T A	-	SAPIG_RS11575	SAPIG2208	IS1182 FAMILY TRANSPOSASE	WP_014532505.1	-	Y	Y	K463N
2282226 GA TG	-	SAPIG_RS11575	SAPIG2208	IS1182 FAMILY TRANSPOSASE	WP_014532505.1	-	Y	Y	NQ453NK
2282238 C A	-	SAPIG_RS11575	SAPIG2208	IS1182 FAMILY TRANSPOSASE	WP_014532505.1	-	Y	Y	A450S
2282359 ACGTTTAA TCGCTTAT	-	SAPIG_RS11575	SAPIG2208	IS1182 FAMILY TRANSPOSASE	WP_014532505.1	-	Y	Y	FKR407YKR
2282374 TC CT	-	SAPIG_RS11575	SAPIG2208	IS1182 FAMILY TRANSPOSASE	WP_014532505.1	-	Y	Y	R404K
2282382 TACGGTAT GACGATAG	-	SAPIG_RS11575	SAPIG2208	IS1182 FAMILY TRANSPOSASE	WP_014532505.1	-	Y	Y	AYRN399AYRH
2282409 TTCTTTTG GCCGTTTA	-	SAPIG_RS11575	SAPIG2208	IS1182 FAMILY TRANSPOSASE	WP_014532505.1	-	Y	Y	NKRI390NKRL
2282445 G T	-	SAPIG_RS11575	SAPIG2208	IS1182 FAMILY TRANSPOSASE	WP_014532505.1	-	Y	Y	L381I
2282455 T G	-	SAPIG_RS11575	SAPIG2208	IS1182 FAMILY TRANSPOSASE	WP_014532505.1	-	Y	Y	K377N
2282489 AACTTTCTC TATTTTTTA	-	SAPIG_RS11575	SAPIG2208	IS1182 FAMILY TRANSPOSASE	WP_014532505.1	-	Y	Y	TRKF363TKKY
2282540 TT CG	-	SAPIG_RS11575	SAPIG2208	IS1182 FAMILY TRANSPOSASE	WP_014532505.1	-	Y	Y	K349R
2282560 AGCCA TGCCT	-	SAPIG_RS11575	SAPIG2208	IS1182 FAMILY TRANSPOSASE	WP_014532505.1	-	Y	Y	MA341KA
2282569 GTTTTGC ATTTGAT	-	SAPIG_RS11575	SAPIG2208	IS1182 FAMILY TRANSPOSASE	WP_014532505.1	-	Y	Y	EQN337ESN
2282619 A G	-	SAPIG_RS11575	SAPIG2208	IS1182 FAMILY TRANSPOSASE	WP_014532505.1	-	Y	Y	Y323H
2282624 A T	-	SAPIG_RS11575	SAPIG2208	IS1182 FAMILY TRANSPOSASE	WP_014532505.1	-	Y	Y	F321Y
2282629 ATT CTC	-	SAPIG_RS11575	SAPIG2208	IS1182 FAMILY TRANSPOSASE	WP_014532505.1	-	Y	Y	N319E
2282635 AATCA AA	-	SAPIG_RS11575	SAPIG2208	IS1182 FAMILY TRANSPOSASE	WP_014532505.1	-	Y	Y	M316del
2282642 GTTAA GAATTTAA	-	SAPIG_RS11575	SAPIG2208	IS1182 FAMILY TRANSPOSASE	WP_014532505.1	-	Y	Y	T315delinsNS
2282656 TAAA CATC	-	SAPIG_RS11575	SAPIG2208	IS1182 FAMILY TRANSPOSASE	WP_014532505.1	-	Y	Y	TL309TM
2282684 AATAGGTC TACACATT	-	SAPIG_RS11575	SAPIG2208	IS1182 FAMILY TRANSPOSASE	WP_014532505.1	-	Y	Y	DLF299NVY
2282813 AAG TAA	-	SAPIG_RS11575	SAPIG2208	IS1182 FAMILY TRANSPOSASE	WP_014532505.1	-	Y	Y	SF257SY
2282899 CTTAA CTAA	-	SAPIG_RS11575	SAPIG2208	IS1182 FAMILY TRANSPOSASE	WP_014532505.1	-	N	Y	K229fs
2282925 T C	-	SAPIG_RS11575	SAPIG2208	IS1182 FAMILY TRANSPOSASE	WP_014532505.1	-	N	Y	T221A
2283023 A T	-	SAPIG_RS11575	SAPIG2208	IS1182 FAMILY TRANSPOSASE	WP_014532505.1	-	Y	Y	I188K
2283031 A T	-	SAPIG_RS11575	SAPIG2208	IS1182 FAMILY TRANSPOSASE	WP_014532505.1	-	Y	Y	D185E
2283123 C A	-	SAPIG_RS11575	SAPIG2208	IS1182 FAMILY TRANSPOSASE	WP_014532505.1	-	N	Y	E155*
2283178 TAC AAT	-	SAPIG_RS11575	SAPIG2208	IS1182 FAMILY TRANSPOSASE	WP_014532505.1	-	Y	Y	V136I
2283202 TGAA AGCT	-	SAPIG_RS11575	SAPIG2208	IS1182 FAMILY TRANSPOSASE	WP_014532505.1	-	Y	Y	NS127KA
2283231 AACAT CACAC	-	SAPIG_RS11575	SAPIG2208	IS1182 FAMILY TRANSPOSASE	WP_014532505.1	-	Y	Y	QCL117QCV
2283241 ATGAAAC GTAAAAT	-	SAPIG_RS11575	SAPIG2208	IS1182 FAMILY TRANSPOSASE	WP_014532505.1	-	Y	Y	QFH113QFY
2283260 A G	-	SAPIG_RS11575	SAPIG2208	IS1182 FAMILY TRANSPOSASE	WP_014532505.1	-	Y	Y	F109S
2283264 CAATTAAT CTAATAAA	-	SAPIG_RS11575	SAPIG2208	IS1182 FAMILY TRANSPOSASE	WP_014532505.1	-	Y	N	ALI105ALL
2283265 AATTAAT TAATAAA	-	SAPIG_RS11575	SAPIG2208	IS1182 FAMILY TRANSPOSASE	WP_014532505.1	-	N	Y	ALI105ALL
2283276 CAGTATTA CTACTTTT	-	SAPIG_RS11575	SAPIG2208	IS1182 FAMILY TRANSPOSASE	WP_014532505.1	-	Y	Y	PNT101PKV
2283323 G T	-	SAPIG_RS11575	SAPIG2208	IS1182 FAMILY TRANSPOSASE	WP_014532505.1	-	Y	Y	T88K
2283334 AGCTAA TGATAG	-	SAPIG_RS11575	SAPIG2208	IS1182 FAMILY TRANSPOSASE	WP_014532505.1	-	Y	Y	LA83LS
2283363 GAAGTAATTTC TAAGCATTTTT	-	SAPIG_RS11575	SAPIG2208	IS1182 FAMILY TRANSPOSASE	WP_014532505.1	-	Y	Y	EKLLH71EKMLN
2283380 C T	-	SAPIG_RS11575	SAPIG2208	IS1182 FAMILY TRANSPOSASE	WP_014532505.1	-	Y	Y	R69K
2283417 AGATAAT GAATCAC	-	SAPIG_RS11575	SAPIG2208	IS1182 FAMILY TRANSPOSASE	WP_014532505.1	-	Y	Y	IIL55VIL
2283487 GCTATCAGGTATC ATTGTCATGAATT	-	SAPIG_RS11575	SAPIG2208	IS1182 FAMILY TRANSPOSASE	WP_014532505.1	-	Y	Y	TIPDS29TIHDN
2283511 T A	-	SAPIG_RS11575	SAPIG2208	IS1182 FAMILY TRANSPOSASE	WP_014532505.1	-	Y	Y	E25D
2283522 A G	-	SAPIG_RS11575	SAPIG2208	IS1182 FAMILY TRANSPOSASE	WP_014532505.1	-	Y	Y	Y22H
2283539 TGAGGAATTCTAACA GTGGGGATAAGAACT	-	SAPIG_RS11575	SAPIG2208	IS1182 FAMILY TRANSPOSASE	WP_014532505.1	-	Y	Y	SVRIPQ11SVLIPT
2283562 T C	-	SAPIG_RS11575	SAPIG2208	IS1182 FAMILY TRANSPOSASE	WP_014532505.1	-	Y	Y	I8M
2289938 CTG CTATG	+	SAPIG_RS11590	SAPIG2211	GLG FAMILY TRANSCRIPTION ANTITERMINATOR	YP_500877.1	-	Y	Y	D629fs
2296797 AGCTGCGTCTACCG AGCTGCGTCTACCGCTGCGTCTACCG	-	SAPIG_RS11605	SAPIG2215	DUF1542 DOMAIN-CONTAINING PROTEIN	WP_001048245.1	-	Y	Y	A870_V871insVDAA
2299035 GTTTCCA GTTTGCCGGTGCTGCTTGATTTCCA	-	SAPIG_RS11605	SAPIG2215	DUF1542 DOMAIN-CONTAINING PROTEIN	WP_001048245.1	-	Y	Y	G127_N128insNQAAPA
2311539 A T	-	SAPIG_RS11685	SAPIG2227	MULTIDRUG EFFLUX MFS TRANSPORTER LMRS	WP_001141018.1	LMRS	Y	Y	N389K
2313067 T C	-	SAPIG_RS11690	SAPIG2228	MULTIDRUG EFFLUX TRANSPORTER SEPA	WP_074347702.1	SEPA	Y	Y	T98A
2313145 A G	-	SAPIG_RS11690	SAPIG2228	MULTIDRUG EFFLUX TRANSPORTER SEPA	WP_074347702.1	SEPA	Y	N	Y72H
2313267 A T	-	SAPIG_RS11690	SAPIG2228	MULTIDRUG EFFLUX TRANSPORTER SEPA	WP_074347702.1	SEPA	Y	N	F31Y
2313330 T A	-	SAPIG_RS11690	SAPIG2228	MULTIDRUG EFFLUX TRANSPORTER SEPA	WP_074347702.1	SEPA	Y	N	N10I
2325501 G A	-	SAPIG_RS11750	SAPIG2239	STAPHYLOFERRIN A SYNTHETASE SFAB	WP_000262651.1	SFAB	Y	Y	T115I
2344299 C A	+	SAPIG_RS11840	SAPIG2257	NAD-DEPENDENT PROTEIN DEACYLASE	WP_025176534.1	-	Y	Y	A64D
2347342 G T	-	SAPIG_RS11865	SAPIG2261	MERR FAMILY TRANSCRIPTIONAL REGULATOR	WP_000850009.1	-	Y	Y	L107I
2353435 A G	-	SAPIG_RS11865	SAPIG2261	MERR FAMILY TRANSCRIPTIONAL REGULATOR	WP_000850009.1	-	N	Y	T289A
2353946 CAAAAAAATAATTC CAAAAAAAATAATTC	+	SAPIG_RS11890	SAPIG2264	GLYCOSYLTRANSFERASE	WP_000214776.1	-	Y	Y	Ter462fs
2362938 G A	-	SAPIG_RS11940	SAPIG2273	ENERGY-COUPLING FACTOR TRANSPORTER TRANSMEMBRANE PROTEIN ECFT	WP_000791610.1	-	Y	Y	P153S
2363504 C A	-	SAPIG_RS11945	SAPIG2274	ENERGY-COUPLING FACTOR TRANSPORTER ATPASE	WP_000586771.1	-	Y	Y	L247F
2380023 T C	+	SAPIG_RS12100	SAPIG2305	HYPOTHETICAL PROTEIN	WP_000788443.1	-	N	Y	L55S
2387657 A G	-	SAPIG_RS12135	SAPIG2310	AEC FAMILY TRANSPORTER	WP_000139197.1	-	N	Y	F23S
2395959 T C	+	SAPIG_RS12175	SAPIG2317	MFS TRANSPORTER	WP_000184410.1	-	Y	Y	L223P
2399889 A T	-	SAPIG_RS12210	SAPIG2322	MOLYBDENUM COFACTOR BIOSYNTHESIS PROTEIN MOAE	WP_000808500.1	MOAE	Y	Y	F31I
2411083 G T	-	SAPIG_RS12275	SAPIG2335	ABC TRANSPORTER SUBSTRATE-BINDING PROTEIN	WP_000735038.1	-	Y	N	P7Q
2419200 G A	-	SAPIG_RS12325	SAPIG2345	HTH-TYPE TRANSCRIPTIONAL REGULATOR SARR	WP_000036076.1	SARR	Y	N	S79L
2419372 T A	-	SAPIG_RS12325	SAPIG2345	HTH-TYPE TRANSCRIPTIONAL REGULATOR SARR	WP_000036076.1	SARR	N	Y	R22*
2420006 T A	-	SAPIG_RS12335	SAPIG2346	PH DOMAIN-CONTAINING PROTEIN	WP_000599591.1	-	N	Y	S62C
2420696 G A	-	SAPIG_RS12340	SAPIG2347	TRANSCRIPTIONAL REGULATOR	WP_000032840.1	-	N	Y	H101Y
2421623 A T	-	-	SAPIG2348	TRANSCRIPTIONAL REGULATOR, ARAC FAMILY	CAQ50728.1	-	N	Y	I159N
2421801 C T	-	-	SAPIG2348	TRANSCRIPTIONAL REGULATOR, ARAC FAMILY	CAQ50728.1	-	Y	N	E100K
2421792 T C	-	-	SAPIG2348	TRANSCRIPTIONAL REGULATOR, ARAC FAMILY	CAQ50728.1	-	N	Y	R103G
2422184 AAT ATAT	-	-	SAPIG2349	TRANSCRIPTIONAL REGULATOR, ARAC FAMILY	CAQ50728.1	-	Y	Y	Ter265fs
2425046 A G	-	SAPIG_RS12360	SAPIG2351	NA+/H+ ANTIPORTER NHAC	WP_000988992.1	NHAC	Y	Y	F396S
2427262 T G	-	SAPIG_RS12365	SAPIG2352	NAD/NADP OCTOPINE/NOPALINE DEHYDROGENASE FAMILY PROTEIN	WP_000684571.1	-	Y	Y	N50H
2441010 T C	-	SAPIG_RS12435	SAPIG2364	CPBP FAMILY INTRAMEMBRANE METALLOPROTEASE SDPB	WP_000426692.1	SDPB	N	Y	K7E
2441384 T C	+	SAPIG_RS12440	SAPIG2365	HYPOTHETICAL PROTEIN	WP_000606724.1	-	Y	N	F103S
2447718 A G	+	SAPIG_RS12480	SAPIG2373	HYPOTHETICAL PROTEIN	WP_000904065.1	-	Y	Y	S73G
2458888 A G	-	SAPIG_RS12525	SAPIG2383	UROCANATE HYDRATASE	WP_001226830.1	HUTU	Y	Y	S175P
2480464 C G	+	SAPIG_RS12635	SAPIG2406	TETR/ACRR FAMILY TRANSCRIPTIONAL REGULATOR	WP_000828573.1	-	N	Y	H59D
2481647 T A	-	SAPIG_RS12645	SAPIG2408	MULTIDRUG EFFFLUX MFS TRANSPORTER	WP_000999130.1	-	N	Y	L387F
2490933 A G	+	SAPIG_RS12695	SAPIG2416	RESPONSE REGULATOR TRANSCRIPTION FACTOR	WP_000977033.1	-	Y	Y	K111E
2497733 T C	+	SAPIG_RS12720	SAPIG2421	IS30-LIKE ELEMENT ISSAU1 FAMILY TRANSPOSASE	WP_014532515.1	-	Y	Y	V183A
2499412 A G	-	SAPIG_RS12730	SAPIG2423	GNAT FAMILY N-ACETYLTRANSFERASE	WP_000907326.1	-	Y	Y	C95R
2510596 A G	+	SAPIG_RS12790	SAPIG2434	ARAC FAMILY TRANSCRIPTIONAL REGULATOR RSP	WP_000128369.1	RSP	Y	N	N57D
2510605 C A	+	SAPIG_RS12790	SAPIG2434	ARAC FAMILY TRANSCRIPTIONAL REGULATOR RSP	WP_000128369.1	RSP	N	Y	H60N
2510609 G A	+	SAPIG_RS12790	SAPIG2434	ARAC FAMILY TRANSCRIPTIONAL REGULATOR RSP	WP_000128369.1	RSP	Y	N	G61D
2512228 T C	+	SAPIG_RS12790	SAPIG2434	ARAC FAMILY TRANSCRIPTIONAL REGULATOR RSP	WP_000128369.1	RSP	Y	N	F601L
2512346 G A	+	SAPIG_RS12790	SAPIG2434	ARAC FAMILY TRANSCRIPTIONAL REGULATOR RSP	WP_000128369.1	RSP	Y	Y	R640H
2514015 G T	-	SAPIG_RS12805	SAPIG2437	CATION:DICARBOXYLASE SYMPORTER FAMILY TRANSPORTER	WP_001173164.1	-	Y	Y	A363E
2515665 GTTTTTTTTCTTCTTCA GTTTTTTTCTTCTTCA	-	SAPIG_RS12810	SAPIG2438	DUF3139 DOMAIN-CONTAINING PROTEIN	WP_000727539.1	-	Y	N	N6fs
2516082 A T	+	SAPIG_RS12815	SAPIG2439	MARR FAMILY TRANSCRIPTIONAL REGULATOR	WP_000289212.1	-	N	Y	Y2F
2516114 T C	+	SAPIG_RS12815	SAPIG2439	MARR FAMILY TRANSCRIPTIONAL REGULATOR	WP_000289212.1	-	N	Y	C13R
2516793 C A	+	SAPIG_RS12820	SAPIG2440	HSP20 FAMILY PROTEIN	WP_001801558.1	-	Y	N	P21Q
2531912 C T	-	SAPIG_RS12885	SAPIG2453	NAD(P)/FAD-DEPENDENT OXIDOREDUCTASE	WP_001118710.1	NIRB	Y	Y	D556N
2536586 T C	-	SAPIG_RS12905	SAPIG2457	HYPOTHETICAL PROTEIN	WP_000079140.1	-	Y	N	K57E
2548484 C A	-	SAPIG_RS12975	SAPIG2469	HYPOTHETICAL PROTEIN	WP_001807892.1	-	Y	Y	R15L
2549738 G A	+	SAPIG_RS12980	SAPIG2470	B DOMAIN-CONTAINING PROTEIN	WP_000792574.1	-	Y	N	V373I
2550454 A G	+	SAPIG_RS12990	SAPIG2471	BI-COMPONENT GAMMA-HEMOLYSIN HLGAB SUBUNIT A	WP_000594523.1	HLGA	N	Y	K8R
2554164 T C	-	SAPIG_RS13005	SAPIG2475	QUET TRANSPORTER FAMILY PROTEIN	WP_000200954.1	-	N	Y	I83V
2560677 A T	-	SAPIG_RS13045	SAPIG2481	ABC TRANSPORTER ATP-BINDING PROTEIN	WP_000486511.1	-	N	Y	L253*
2576428 G A	+	SAPIG_RS13120	SAPIG2493	SERINE HYDROLASE FLP	WP_000208579.1	-	Y	N	M1I
2583649 C T	-	SAPIG_RS13150	SAPIG2498	OSMOPROTECTANT ABC TRANSPORTER SUBSTRATE-BINDING PROTEIN	WP_000721562.1	-	Y	Y	A16T
2586505 G A	-	SAPIG_RS13170	SAPIG2502	YDEI/OMPD-ASSOCIATED FAMILY PROTEIN	WP_001291481.1	-	Y	Y	H117Y
2597199 A T	-	SAPIG_RS13210	SAPIG2510	FMN-BINDING GLUTAMATE SYNTHASE FAMILY PROTEIN	WP_000143487.1	-	N	Y	F18Y
2597585 A G	+	SAPIG_RS13215	SAPIG2511	HYPOTHETICAL PROTEIN	WP_000072469.1	-	Y	Y	E47G
2597627 CTTTTCCTA CTTTTTTCCTA	+	SAPIG_RS13215	SAPIG2511	HYPOTHETICAL PROTEIN	WP_000072469.1	-	Y	Y	P63fs
2597912 C T	+	SAPIG_RS13215	SAPIG2511	HYPOTHETICAL PROTEIN	WP_000072469.1	-	Y	N	S156L
2609937 T C	-	SAPIG_RS13270	SAPIG2522	SDR FAMILY OXIDOREDUCTASE	WP_000824954.1	-	Y	Y	K44E
2626157 T C	-	SAPIG_RS13385	SAPIG2545	HYPOTHETICAL PROTEIN	WP_016187290.1	-	Y	Y	T182A
2633741 A T	-	-	SAPIG2551	FIBRONECTIN-BINDING PROTEIN	CAQ50931.1	-	Y	Y	Ter349Kext*
2634968 A G	+	-	SAPIG2552	HYPOTHETICAL PROTEIN	CAQ50932.1	-	Y	Y	K47R
2640628 T A	-	SAPIG_RS13435	SAPIG2556	GLUCONOKINASE	WP_000876645.1	GNTK	Y	Y	E486V
2645438 A G	-	SAPIG_RS13460	SAPIG2561	FUSC FAMILY PROTEIN	WP_000586373.1	-	N	Y	L579S
2649984 A G	+	SAPIG_RS13470	SAPIG2563	DEDA FAMILY PROTEIN	WP_000435037.1	-	Y	Y	I26V
2650724 A T	-	SAPIG_RS13480	SAPIG2564	MFS TRANSPORTER	WP_000167480.1	-	Y	N	I353N
2651085 T C	-	SAPIG_RS13480	SAPIG2564	MFS TRANSPORTER	WP_000167480.1	-	N	Y	N233D
2651570 A T	-	SAPIG_RS13480	SAPIG2564	MFS TRANSPORTER	WP_000167480.1	-	Y	Y	I71K
2651955 T A	-	SAPIG_RS13485	SAPIG2565	MARR FAMILY TRANSCRIPTIONAL REGULATOR	WP_016187295.1	-	Y	N	Y96F
2652192 T A	-	SAPIG_RS13485	SAPIG2565	MARR FAMILY TRANSCRIPTIONAL REGULATOR	WP_016187295.1	-	N	Y	E17V
2652227 T A	-	SAPIG_RS13485	SAPIG2565	MARR FAMILY TRANSCRIPTIONAL REGULATOR	WP_016187295.1	-	Y	N	R5S
2659845 T C	-	SAPIG_RS13525	SAPIG2572	MARR FAMILY TRANSCRIPTIONAL REGULATOR	WP_000376235.1	-	Y	Y	D87G
2701199 A G	-	SAPIG_RS13730	SAPIG2611	AMINOTRANSFERASE CLASS I/II-FOLD PYRIDOXAL PHOSPHATE-DEPENDENT ENZYME	WP_000625072.1	-	Y	Y	M168T
2703901 C A	-	SAPIG_RS13740	SAPIG2613	PHYTOENE/SQUALENE SYNTHASE FAMILY PROTEIN	WP_000178299.1	-	Y	Y	G204V
2726621 G A	-	SAPIG_RS13870	SAPIG2638	FRUCTOSAMINE KINASE FAMILY PROTEIN	WP_001005519.1	-	Y	Y	P205L
2746622 G T	-	SAPIG_RS13975	SAPIG2656	AMP-BINDING PROTEIN	WP_001172340.1	-	Y	Y	A292D
2748086 A T	-	SAPIG_RS13980	SAPIG2657	ANTIBIOTIC BIOSYNTHESIS MONOOXYGENASE	WP_001028774.1	-	N	Y	D28E
2768754 G A	-	SAPIG_RS14095	SAPIG2674	NISIN SUSCEPTIBILITY-ASSOCIATED TWO-COMPONENT SYSTEM RESPONSE REGULATOR NSAR	WP_000697874.1	-	Y	Y	S175L
2773606 TCCTG TCTG	-	SAPIG_RS14125	SAPIG2679	MSCRAMM FAMILY ADHESIN CLUMPING FACTOR CLFB	WP_001561407.1	CLFB	Y	Y	G717fs
2773651 A T	-	SAPIG_RS14125	SAPIG2679	MSCRAMM FAMILY ADHESIN CLUMPING FACTOR CLFB	WP_001561407.1	CLFB	Y	N	S702R
2773710 T C	-	SAPIG_RS14125	SAPIG2679	MSCRAMM FAMILY ADHESIN CLUMPING FACTOR CLFB	WP_001561407.1	CLFB	Y	Y	N683D
2773966 C G	-	SAPIG_RS14125	SAPIG2679	MSCRAMM FAMILY ADHESIN CLUMPING FACTOR CLFB	WP_001561407.1	CLFB	Y	Y	E597D
2773978 T G	-	SAPIG_RS14125	SAPIG2679	MSCRAMM FAMILY ADHESIN CLUMPING FACTOR CLFB	WP_001561407.1	CLFB	Y	N	E593D
2774008 C G	-	SAPIG_RS14125	SAPIG2679	MSCRAMM FAMILY ADHESIN CLUMPING FACTOR CLFB	WP_001561407.1	CLFB	Y	Y	E583D
2773353 T G	+	-	SAPIG2680	HYPOTHETICAL PROTEIN	CAQ51059.1	-	Y	Y	D115E
2773407 T G	+	-	SAPIG2680	HYPOTHETICAL PROTEIN	CAQ51059.1	-	Y	Y	D133E
2773441 GAG AAA	+	-	SAPIG2680	HYPOTHETICAL PROTEIN	CAQ51059.1	-	Y	Y	E145K
2773531 A G	+	-	SAPIG2680	HYPOTHETICAL PROTEIN	CAQ51059.1	-	Y	Y	K175E
2773588 C T	+	-	SAPIG2680	HYPOTHETICAL PROTEIN	CAQ51059.1	-	Y	Y	P194S
2773606 TCCTG TCTG	+	-	SAPIG2680	HYPOTHETICAL PROTEIN	CAQ51059.1	-	Y	Y	Ter201fs
2793796 C A	-	SAPIG_RS14195	SAPIG2693	YHGE/PIP DOMAIN-CONTAINING PROTEIN	WP_000786114.1	-	Y	Y	A131S
2797669 T C	-	SAPIG_RS14210	SAPIG2696	CELL-WALL-ANCHORED PROTEIN SASF	WP_001151904.1	SASF	N	Y	K493R
2803205 T A	-	SAPIG_RS14225	SAPIG2699	ACCESSORY SEC SYSTEM TRANSLOCASE SECA2	WP_000680965.1	SECA2	Y	Y	K484M
2805707 A G	-	SAPIG_RS14235	SAPIG2701	ACCESSORY SEC SYSTEM PROTEIN ASP2	WP_001137466.1	ASP2	Y	Y	C482R
2806556 A T	-	SAPIG_RS14235	SAPIG2701	ACCESSORY SEC SYSTEM PROTEIN ASP2	WP_001137466.1	ASP2	Y	Y	S199T
2810084 TTCTTTCT TT	-	SAPIG_RS14250	SAPIG2704	SERINE-RICH REPEAT GLYCOPROTEIN ADHESIN SASA	WP_000044561.1	SASA	Y	Y	R2265_K2266del
2810473 TTCGGATGTGCTCAATGACATTGATGTGCTTGTTGACACTGATTCTGAGTCGCTAATTGATGTTGAAT TT	-	SAPIG_RS14250	SAPIG2704	SERINE-RICH REPEAT GLYCOPROTEIN ADHESIN SASA	WP_000044561.1	SASA	Y	Y	D2115_S2136del
2819695 TAAAAAAAGAAATGAAG TAAAAAAAAGAAATGAAG	+	SAPIG_RS14265	SAPIG2707	HYPOTHETICAL PROTEIN	WP_014937090.1	-	Y	Y	R29fs
2821723 C A	+	SAPIG_RS14270	SAPIG2708	HYPOTHETICAL PROTEIN	WP_001621844.1	-	Y	N	S412*
2828530 T C	-	SAPIG_RS14315	SAPIG2717	ICA OPERON TRANSCRIPTIONAL REGULATOR ICAR	WP_000653261.1	-	N	Y	N31S
2830625 C T	+	SAPIG_RS14330	SAPIG2719	INTERCELLULAR ADHESIN BIOSYNTHESIS POLYSACCHARIDE N-DEACETYLASE	WP_000877364.1	ICAB	Y	N	P112L
2831574 A G	+	SAPIG_RS14335	SAPIG2720	POLYSACCHARIDE INTERCELLULAR ADHESIN BIOSYNTHESIS/EXPORT PROTEIN ICAC	WP_000723845.1	ICAC	N	Y	N142S
2840554 C T	-	-	SAPIG2729	HISTIDINOL DEHYDROGENASE	CAQ51109.1	HISD	Y	Y	A238T
2847661 T C	+	SAPIG_RS14415	SAPIG2736	PYROGLUTAMYL-PEPTIDASE I	WP_000547823.1	PCP	Y	Y	L41P
2850770 A G	-	SAPIG_RS14435	SAPIG2740	COLLAGEN ADHESIN CNA	WP_001039389.1	CNA	Y	Y	I989T
2851051 T C	-	SAPIG_RS14435	SAPIG2740	COLLAGEN ADHESIN CNA	WP_001039389.1	CNA	Y	Y	I895M
2851084 T A	-	SAPIG_RS14435	SAPIG2740	COLLAGEN ADHESIN CNA	WP_001039389.1	CNA	Y	Y	K884N
2851127 TT CC	-	SAPIG_RS14435	SAPIG2740	COLLAGEN ADHESIN CNA	WP_001039389.1	CNA	Y	Y	N870G
2851277 C A	-	SAPIG_RS14435	SAPIG2740	COLLAGEN ADHESIN CNA	WP_001039389.1	CNA	N	Y	W820L
2851331 A G	-	SAPIG_RS14435	SAPIG2740	COLLAGEN ADHESIN CNA	WP_001039389.1	CNA	Y	Y	I802T
2851595 G T	-	SAPIG_RS14435	SAPIG2740	COLLAGEN ADHESIN CNA	WP_001039389.1	CNA	N	Y	T714K
2851612 T C	-	SAPIG_RS14435	SAPIG2740	COLLAGEN ADHESIN CNA	WP_001039389.1	CNA	Y	Y	I708M
2851645 T A	-	SAPIG_RS14435	SAPIG2740	COLLAGEN ADHESIN CNA	WP_001039389.1	CNA	Y	Y	K697N
2851688 TT CC	-	SAPIG_RS14435	SAPIG2740	COLLAGEN ADHESIN CNA	WP_001039389.1	CNA	Y	Y	N683G
2851892 A G	-	SAPIG_RS14435	SAPIG2740	COLLAGEN ADHESIN CNA	WP_001039389.1	CNA	Y	Y	I615T
2852615 G T	-	SAPIG_RS14435	SAPIG2740	COLLAGEN ADHESIN CNA	WP_001039389.1	CNA	Y	Y	A374E
2869138 C T	-	-	SAPIG2756	TRNA URIDINE 5-CARBOXYMETHYLAMINOMETHYL MODIFICATION ENZYME GIDA	CAQ51136.1	GIDA	Y	Y	A344T
2867762 T C	-	-	SAPIG2755	METHYLTRANSFERASE GIDB	CAQ51135.1	GIDB	Y	Y	K177E
